# Supplementary material for: Host Diversity and Phylogenetic Evolution of Phytoplasmas on Hainan Island in China, Bringing Challenges to Monitoring and Prevention of Related Plant Diseases
Source: Plants (Basel). 2026 Jun 10;15(12):1787. doi: 10.3390/plants15121787 (PMC13306697; doi:10.3390/plants15121787)
Supplement: Supplementary file 1 [file plants-15-01787-s001.zip]

Archive with 4 entries (4 files):
- 260605 69_sequences(original sequences from NCBI).fasta
- 260605 alignment files&phylogenetic matrix.meg
- 260605 Newick Export.nwk
- 260605 plants-4341900-Table S1.pdf
