# Supplementary material for: Host Diversity and Phylogenetic Evolution of Phytoplasmas on Hainan Island in China, Bringing Challenges to Monitoring and Prevention of Related Plant Diseases
Source: Plants (Basel). 2026 Jun 10;15(12):1787. doi: 10.3390/plants15121787 (PMC13306697; doi:10.3390/plants15121787)
Supplement: Supplementary file 1 [file plants-15-01787-s001.zip › 260605 69_sequences(original sequences from NCBI).fasta]

>FJ694685.1 Arecanut yellow leaf disease phytoplasma clone B165 16S ribosomal RNA gene, partial sequence
ACGACTGCTAAGACTGGATAGGAGACAAGAAGGCATCTTCTTGTTTTTAAAAGACCTAGCAATAGGTATG
CTTAGGGAGGAGCTTGCGTCACATTAGTTAGTTGGTGGGGTAAAGGCCTACCAAGACTATGATGTGTAGC
CGGGCTGGGAGGTTGAACGGCCACATTGGGACTGAGACACGGCCCAAACTCCTACGGGAGGCAGCAGTAG
GGAATTTTCGGCAATGGAGGAAACTCTGACCGAGCAACGCCGCGTGAACGATGAAGTATTTCGGTACGTA
AAGTTCTTTTATTAGGGAAGAATAAATGATGGAAAAATCATTCTGACGGTACCTAATGAATAAGCCCCGG
CTAACTATGTGCCAGCAGCCGCGGTAATACATAGGGGGCAAGCGTTATCCGGAATTATTGGGCGTAAAGG
GTGCGTAGGCGGTTAAATAAGTTTATGGTCTAAGTGCAATGCTCAACATTGTGATGCTATAAAAACTGTT
TAGCTAGAGTAAGATAGAGGCAAGTGGAATTCCATGTGTAGTGGTAAAATGCGTAAATATATGGAGGAAC
ACCAGTAGCGAAGGCGGCTTGCTGGGTCTTTACTGACGCTGAGGCACGAAAGCGTGGGGAGCAAACAGGA
TTAGATACCCTGGTAGTCCACGCCGTAAACGATGAGTACTAAACGTTGGGTAAAACCAGTGTTGAAGTTA
ACACATTAAGTACTCCGCCTGAGTAGTACGTACGCAAGTATGAAACTTAAAGGAATTGACGGGACTCCGC
ACAAGCGGTGGATCATGTTGTTTAATTCGAAGGTACCCGAAAAACCTCACCAGGTCTTGACATGCTTCTG
CAAAGCTGTAGAAACACAGTGGAGGTTATCAGTTGCACAGGTGGTGCATGGTTGTCGTCAGCTCGTGTCG
TGAGATGTTGGGTTAAGTCCCGCAACGAGCGCAACCCTTATTGTTAGTTACCAGCACGTAATGGTGGGGA
CTTTAGCAAGACTGCCAGTGATAAATTGGAGGAAGGTGGGGACGACGTCAAATCATCATGCCCCTTATGA
CCTGGGCTACAAACGTGATACAATGGCTGTTACAAAGGGTAGCTGAAGCGCAAGTTTTTGGCAAATCTCA
AAAAAACAGTCTCAGTTCGGATTGAAGTCTGCAACTCGACTTCATGAAGTTGGAATCGCTAGTAATCGCG
AATCAGCATGTCGCGGTGAATACGTTCGCGGGGTTTGTACACACCGC

>FJ998269.1 Arecanut yellow leaf disease phytoplasma clone WANNING 16S ribosomal RNA gene, partial sequence
ACGACTGCTAAGACTGGATAGGAGACAAGAAGGCATCTTCTTGTTTTTAAAAGACCTAGCAATAGGTATG
CTTAGGTAGGAGCTTGCGTCACATTAGTTAGTTGGTGGGGTAAAGGCCTACCAAGACTATGATGTGTAGC
CGGGCTGAGAGGTTGAACGGCCACATTGGGACTGAGACACGGCCCAAACTCCTACGGGAGGCAGCAGTAG
GGAATTTTCGGCAATGGAGGAAACTCTGACCGAGCAACGCCGCGTGAACGATGAAGTATTTCGGTACGTA
AAGTTCTTTTATTAGGGAAGAATAAATGATGGAAAAATCATTCTGACGGTACCTAATGAATAAGCCCCGG
CTAACTATGTGCCAGCAGCCGCGGTAATACATAGGGGGCAAGCGTTATCCGGAATTATTGGGCGTAAAGG
GTGCGTAGGCGGTTAAATAAGTTTGTGGTCTAAGTGCAATGCTCAACATTGTGATGCTATAAAAACTGTT
TAGCTAGAGTAAGATAGAGGCAAGTGGAATTCCATGTGTAGTGGTAAAATGCGTAAATATATGGAGGAAC
ACCAGTAGCGAAGGCGGCTTGCTGGGTCTTTACTGACGCTGAGGCACGAAAGCGTGGGGAGCAAACAGGA
TTAGATACCCTGGTAGTCCACGCCGTAAACGATGAGTACTAAACGTTGGGTAAAACCAGTGTTGAAGTTA
ACACATTAAGTACTCCGCCTGAGTAGTACGTACGCAAGTATGAAACTTAAAGGAATTGACGGGACTCCGC
ACAAGCGGTGGATCATGTTGTTTAATTCGAAGGTACCCGAAAAACCTCACCAGGTCTTGACATGCTTCTG
CAAAGCTGTAGAAACACAGTGGAGGTTATCAGTTGCACAGGTGGTGCATGGTTGTCGTCAGCTCGTGTCG
TGAGATGTTGGGTTAAGTCCCGCAACGAGCGCAACCCTTATTGTTAGTTACCAGCACGTAATGGTGGGGA
CTTTAGCAAGACTGCCAGTGATAAATTGGAGGAAGGTGGGGACGACGTCAAATCATCATGCCCCTTATGA
CCTGGGCTACAAACGTGATACAATGGCTGTTACAAAGGGTAGCTGAAGCGCAAGTTTTTGGCGAATCTCA
AAAAAACAGTCTCAGTTCGGATTGAAGTCTGCAACTCGACTTCATGAAGTTGGAATCGCTAGTAATCGCG
AATCAGCATGTCGCGGTGAATACGTTCTCGGGGTTTGTACACACCGCCCGTCAAATCAC

>ON408356.1 'Carica papaya' leaf malformation phytoplasma isolate HK1 16S ribosomal RNA gene, partial sequence
GAAACGACTGCTAAGACTGGATAGGAGACAAGAGGGCATCTTCTTGTTTTTAAAAGACCTAGCAATAGGT
ATGCTTAGGGAGGAGCTTGCGTCACATTAGTTAGTTGGTGGGGTAAAGGCCTACCAAGACTATGATGTGT
AGCCGGGCTGAGAGGTTGAACGGCCACATTGGGACTGAGACACGGCCCAAGCTCCTACGGGAGGCAGCAG
TAGGGAATTTTCGGCAATGGAGGAAACTCTGACCGAGCAACGCCGCGTGAACGATGAAGTATTTCGGTAC
GTAAAGTTCTTTTATTAGGGAAGAATAAATGATGGAAAAATCATTCTGACGGTACCTAATGAATAAGCCC
CGGCTAACTATGTGCCAGCAGCCGCGGTAATACATAGGGGGCAAGCGTTATCCGGAATTATTGGGCGTAA
AGGGTGCGTAGGCGGTTAAATAAGTTTATGGTCTAAGTGCAATGCTCAACATTGTGATGCTATAAAAACT
GTTTAGCTAGAGTAAGATAGAGGCAAGTGGAATTCCATGTGTAGTGGTAAAATGCGTAAATATATGGAGG
AACACCAGTAGCGAAGGCGGCTTGCTGGGTCTTTACTGACGCTGAGGCACGAAAGCGTGGGGAGCAAACA
GGATTAGATACCCTGGTAGTCCACGCCGTAAACGATGAGTACTAAACGTTGGGTAAAACCAGTGTTGAAG
TTAACACATTAAGTACTCCGCCTGAGTAGTACGTACGCAAGTATGAAACTTAAAGGAATTGACGGGACTC
CGCACAAGCGGTGAATCATGTTGTTTAATTCGAAGGTACCCGAAAAACCTCACCAGGTCTTGACATGCTT
CTGCAAAGCTGTAGAAACACAGTGGAGGTTATCAGTTGCACAGGTGGTGCATGGTTGTCGTCAGCTCGTG
TCGTGAGATGTTGGGTTAAGTCCCGCAACGAGCGCAACCCTTATTGTTAGTTACCAGCACGTAATGGTGG
GGACTTTAGCAAGACTGCCAGTGATAAATTGGAGGAAGGTGGGGACAACGTCAAATCATCATGCCCCTTA
TGACCTGGGCTACAAACGTGATACAATGGCTGTTACAAAGGGTAGCTGAAGCGCAAGTTTTTGGCGAATC
TCAAAAAAACAGTCTCAGTTCGGATTGAAGTCTGCAACTCGACTTCATGAAGTTGGAATCGCTAGTAATC
GCGAATCAGCATGTCGCGGTGAATACGTTCACGGGGTTTGTACACACCGCCCGTCA

>OL625608.1 'Carica papaya' aster yellows phytoplasma isolate CpY-hnwn 16S ribosomal RNA gene, partial sequence
GAGTAACGCGTAAGCAATCTGCCCCTAAGACGAGGATAACAGTTGGAAACGACTGCTAAGACTGGATAGG
AGACAAGAAGGCATCTTCTTGTTTTTAAAAGACCTAGCAATAGGTATGCTTAGGGAGGAGCTTGCGTCAC
ATTAGTTAGTTGGTGGGGTAAAGGCCTACCAAGACTATGATGTGTAGCCGGGCTGAGAGGTTGAACGGCC
ACATTGGGACTGAGACACGGCCCAAACTCCTACGGGAGGCAGCAGTAGGGAATTTTCGGCAATGGAGGAA
ACTCTGACCGAGCAACGCCGCGTGAACGATGAAGTATTTCGGTACGTAAAGTTCTTTTATTAGGGAAGAA
TAAATGATGGAAAAATCATTCTGACGGTACCTAATGAATAAGCCCCGGCTAACTATGTGCCAGCAGCCGC
GGTAATACATAGGGGGCAAGCGTTATCCGGAATTATTGGGCGTAAAGGGTGCGTAGGCGGTTAAATAAGT
TTATGGTCTAAGTGCAATGCTCAACATTGTGATGCTATAAAAACTGTTTAGCTAGAGTAAGATAGAGGCA
AGTGGAATTCCATGTGTAGTGGTAAAATGCGTAAATATATGGAGGAACACCAGTAGCGAAGGCGGCTTGC
TGGGTCTTTACTGACGCTGAGGCACGAAAGCGTGGGGAGCAAACAGGATTAGATACCCTGGTAGTCCACG
CCGTAAACGATGAGTACTAAACGTTGGGTAAAACCAGTGTTGAAGTTAACACATTAAGTACTCCGCCTGA
GTAGTACGTACGCAAGTATGAAACTTAAAGGAATTGACGGGACTCCGCACAAGCGGTGGATCATGTTGTT
TAATTCGAAGGTACCCGAAAAACCTCACCAGGTCTTGACATGCTTCTGCAAAGCTGTAGAAACACAGTGG
AGGTTATCAGTTGCACAGGTGGTGCATGGTTGTCGTCAGCTCGTGTCGTGAGATGTTGGGTTAAGTCCCG
CAACGAGCGCAACCCTTATTGTTAGTTACCAGCACGTAATGGTGGGGACTTTAGCAAGACTGCCAGTGAT
AAATTGGAGGAAGGTGGGGACGACGTCAAATCATCATGCCCCTTATGACCTGGGCTACAAACGTGATACA
ATGGCTGTTACAAAGGGTAGCTGAAGCGCAAGTTTTTGGCGAATCTCAAAAAAACAGTCTCAGTTCGGAT
TGAAGTCTGCAACTCGACTTCATGAAGTTGGAATCGCTAGTAATCGCGAATCAGCATGTCGCGGTGAATA
CGTTCTCGGGGTTTGTACACACCGCCCGTCAAACCACGAAAGTTGGCAATACCCAAAGCCGGTGGC

>EF990733.1 Chinaberry witches'-broom phytoplasma isolate Y3 16S ribosomal RNA gene, partial sequence
CATGCAAGTCGAACGGAAGTTTAAGCAATTAAACTTTAGTGGCGAACGGGTGAGTAACGCGTAAGCAATC
TGCCCCTAAGACGAGGATAACAGTTGGAAACGACTGCTAAGACTGGATAGGAGACAAGAAGGCATCTTCT
TGTTTTTAAAAGACCTAGCAATAGGTATGCTTAGGGAGGAGCTTGCGTCACATTAGTTAGTTGGTGGGGT
AAAGGCCTACCAAGACTATGATGTGTAGCCGGGCTGAGAGGTTGAACGGCCACATTGGGACTGAGACACG
GCCCAAACTCCTACGGGAGGCAGCAGTAGGGAATTTTCGGCAATGGAGGAAACTCTGACCGAGCAACGCC
GCGTGAACGATGAAGTATTTCGGTACGTAAAGTTCTTTTATTAGGGAAGAATAAATGATGGAAAAATCAT
TCTGACGGTACCTAATGAATAAGCCCCGGCTAACTATGTGCCAGCAGCCGCGGTAATACATAGGGGGCAA
GCGTTATCCGGAATTATTGGGCGTAAAGGGTGCGTAGGCGGTTAAATAAGTTTATGGTCTAAGTGCAATG
CTCAACATTGTGATGCTATAAAAACTGTTTAGCTAGAGTAAGATAGAGGCAAGTGGAATTCCATGTGTAG
TGGTAAAATGCGTAAATATATGGAGGAACACCAGTAGCGAAGGCGGCTTGCTGGGTCTTTACTGACGCTG
AGGCACGAAAGCGTGGGGAGCAAACAGGATTAGATACCCTGGTAGTCCACGCCGTAAACGATGAGTACTA
AACGTTGGGTAAAACCAGTGTTGAAGTTAACACATTAAGTACTCCGCCTGAGTAGTACGTACGCAAGTAT
GAAACTTAAAGGAATTGACGGGACTCCGCACAAGCGGTGGATCATGTTGTTTAATTCGAAGGTACCCGAA
AAACCTCACCAGGTCTTGACATGCTTCTGCAAAGCTGTAGAAACACAGTGGAGGTTATCAGTTGCACAGG
TGGTGCATGGTTGTCGTCAGCTCGTGTCGTGAGATGTTGGGTTAAGTCCCGCAACGAGCGCAACCCTTAT
TGTTAGTTACCAGCACGTAATGGTGGGGACTTTAGCAAGACTGCCAGTGATAAATTGGAGGAAGGTGGGG
ACGACGTCAAATCATCATGCCCCTTATGACCTGGGCTACAAACGTGATACAATGGCTGTTACAAAGGGTA
GCTGAAGCGCAAGTTTTTGGCGAATCTCAAAAAAACAGTCTCAGTTCGGATTGAAGTCTGCAACTCGACT
TCATGAAGTTGGAATCGCTAGTAATCGCGAATCAGCATGTCGCGGTGAATACGTTCTCGGGGTTTGTACA
CACCGCCCGTCAAACCACGAAAGTTGGCAATACCCAAAGCCGGTGGCCTAACTTCGCAAGAAGAGGGAAC
CGTCTAAGGTAGGGTCGATGATTGGGGTTAAG

>GU113156.1 'Eryngium foetidum' witches'-broom phytoplasma strain ErFWB1 16S ribosomal RNA gene, partial sequence
ACGACTGCTAAGACTGGATAGGAGACAAGAGGGCATCTTCTTGTTTTTAAAAGACCTAGCAATAGGTATG
CTTAGGGAGGAGCTTGCGTCACATTAGTTAGTTGGTGGGGTAAAGGCCTACCAAGACTATGATGTGTAGC
CGGGCTGAGAGGTTGAACGGCCACATTGGGACTGAGACACGGCCCAAACTCCTACGGGAGGCAGCAGTAG
GGAATTTTCGGCAATGGAGGAAACTCTGACCGAACAACGCCGCGTGAACGATGAAGTATTTCGGTACGTA
AAGTTCTTTTATTAGGGAAGAATAAATGATGGAAAAATCATTCTGACGGTACCTAATGAATAAGCCCCGG
CTAACTATGTGCCAGCAGCCGCGGTAATACATAGGGGGCAAGCGTTATCCGGAATTATTGGGCGTAAAGG
GTGCGTAGGCGGTTAAATAAGTTTATGGTCTAAGTGCAATGCTCAACATTGTGATGCTATAAAAACTGTT
TAGCTAGAGTAAGATAGAGGCAAGTGGAATTCCATGTGTAGTGGTAAAATGCGTAAATATATGGAGGAAC
ACCAGTAGCGAAGGCGGCTTGCTGGGTCTTTACTGACGCTGAGGCACGAAAGCGTGGGGAGCAAACAGGA
TTAGATACCCTGGTAGTCCACGCCGTAAACGATGAGTACTAAACGTTGGGTAAAACCAGTGTTGAAGTTA
ACACATTAAGTACTCCGCCTGAGTAGTACGTACGCAAGTATGAAACTTAAAGGAATTGACGGGACTCCGC
ACAAGCGGTGGATCATGTTGTTTAATTCGAAGGTACCCGAAAAACCTCACCAGGTCTTGACATGCTTCTG
CAAAGCTGTAGAAACACAGTGGAGGTTATCAGTTGCACAGGTGGTGCATGGTTGTCGTCAGCTCGTGTCG
TGAGATGTTGGGTTAAGTCCCGCAACGAGCGCAACCCTTATTGTTAGTTACCAGCACGTAATGGTGGGGA
CTTTAGCAAGACTGCCAGTGATAAATTGGAGGAAGGTGGGGACGACGTCAAATCATCATGCCCCTTATGA
CCTGGGCTACAAACGTGATACAATGGCTGTTACAAAGGGTAGCTGAAGCGCAAGTTTTTGGCGAATCTCG
AAAAAACAGTCTCAGTTCGGATTGAAGTCTGCAACTCGACTTCATGAAGTTGGAATCGCTAGTAATCGCG
AATCAGCATGTCGTGGTGAATACGTTCGCGGGGTTTGTACACACCGC

>GU113157.1 'Eryngium foetidum' witches'-broom phytoplasma strain ErFWB3 16S ribosomal RNA gene, partial sequence
ACGACTGCTAAGACTGGATAGGAGACAAGAAGGCATCTTCTTGTTTTTAAAAGACCTAGCAATAGGTATG
CTTAGGGAGGAGCTTGCGTCACATTAGTTAGTTGGTGGGGTAAAGGCCTACCAAGACTATGATGTGTAGC
CGGGCTGAGAGGTTGAACGGCCACATTGGGACTGAGACACGGCCCAAACTCCTACGGGAGGCAGCAGTAG
GGAATTTTCGGCAATGGAGGAAACTCTGACCGAGCAACGCCGCGTGAACGATGAAGTATTTCGGTACGTA
AAGTTCTTTTATTAGGGAAGAATAAATGATGGAAAAATCATTCTGACGGTACCTAATGAATAAGCCCCGG
CTAACTATGTGCCAGCAGCCGCGGTAATACATAGGGGGCAAGCGTTATCCGGAATTATTGGGCGTAAAGG
GTGCGTAGGCGGTTAAATATGTTAATGGTCTAAGTGCAATGCTCAACATTGTGATGCTATAAAAACTGTT
TAGCTAGAGTAAGATAGAGGCAAGTGGAATTCCATGTGTAGTGGTAAAATGCGTAAATATATGGAGGAAC
ACCAGTAGCGAAGGCGGCTTGCTGGGTCTTTACTGTCGCTGAGGCACGAAAGCGTGGGGAGCAAACAGGA
TTAGATACCCTGGTAGTCCACGCCGTAAACGATGAGTACTAAACGTTGGGTAAAACCAGTGTTGAAGTTA
ACACATTAAGTACTCCGCCTGAGTAGTACGTACGCAAGTATGAAACTTAAAGGAATTGACGGGACTCCGC
ACAAGCGGTGGATCATGTTGTTTAATTCGAAGGTACCCGAAAAACCTCACCAGGCCTTGACATGCTTCTG
CAAAGCTGTAGAAACACAGTGGAGGTTATCAGTTGCACAGGTGGTGCATGGTTGTCGTCAGCTCGTGTCG
TGAGATGTTGGGTTAAGTCCCGCAACGAGCGCAACCCTTATTGTTAGTTACCAGCACGTAATGGTGGGGA
CTTTAGCAAGACTGCCAGTGATAAATTGGAGGAAAGTGGGGACGACGTCAAATCATCATGCCCCTTATGA
CCTGGGCTACAAACGTGATACAATGGCTGTTACAAAGGGTAGCTGAAGCGCAAGTTTTTGGCGAATCTCA
AAAAAACAGTCTCAGTTCGGATTGAAGTCTGCAACTCGACTTCATGAAGTTGGAATCGCTAGTAATCGCG
AATCAGCATGTCGCGGTGAATACGTTCGCGGGGTTTGTACACACCGC

>KT890348.1 'Hevea brasiliensis' stem fasciation phytoplasma clone RTSF-DS1A 16S ribosomal RNA gene, partial sequence
GAAACGACTGCTAAGACTGGATAGGAGACAAGAAGGCATCTTCTTGTTTTTAAAAGACCTAGCAATAGGT
ATGCTTAGGGAGGAGCTTGCGTCACATTAGTTAGTTGGTGGGGTAAAGGCCTACCAAGACTATGATGTGT
AGCCGGGCTGAGAGGTTGAACGGCCACATTGGGACTGAGACACGGCCCAAACTCCTACGGGAGGCAGCAG
TAGGGAATTTTCGGCAATGGAGGAAACTCTGACCGAGCAACGCCGCGTGAACGATGAAGTATTTCGGTAC
GTAAAGTTCTTTTATTAGGGAAGAATAAATGATGGAAAAATCATTCTGACGGTACCTAATGAATAAGCCC
CGGCTAACTATGTGCCAGCAGCCGCGGTAATACATAGGGGGCAAGCGTTATCCGGAATTATTGGGCGTAA
AGGGTGCGTAGGCGGTTAAATAAGTTTATGGTCTAAGTGCAATGCTCAACATTGTGATGCTATAAAAACT
GTTTAGCTAGAGTAAGATAGAGGCAAGTGGAATTCCATGTGTAGTGGTAAAATGCGTAAATATATGGAGG
AACACCAGTAGCGAAGGCGGCTTGCTGGGTCTTTACTGACGCTGAGGCACGAAAGCGTGGGGAGCAAACA
GGATTAGATACCCTGGTAGTCCACGCCGTAAACGATGAGTACTAAACGTTGGGTAAAACCAGTGTTGAAG
TTAACACATTAAGTACTCCGCCTGAGTAGTACGTACGCAAGTATGAAACTTAAAGGAATTGACGGGACTC
CGCACAAGCGGTGGATCATGTTGTTTAATTCGAAGGTACCCGAAAAACCTCACCAGGTCTTGACATGCTT
CTGCAAAGCTGTAGAAACACAGTGGAGGTTATCAGTTGCACAGGTGGTGCATGGTTGTCGTCAGCTCGTG
TCGTGAGATGTTGGGTTAAGTCCCGCAACGAGCGCAACCCTTATTGTTAGTTACCAGCACGTAATGGTGG
GGACTTTAGCAAGACTGCCAGTGATAAATTGGAGGAAGGTGGGGACGACGTCAAATCATCATGCCCCTTA
TGACCTGGGCTACAAACGTGATACAATGGCTGTTACAAAGGGTAGCTGAAGCGCAAGTTTTTGGCGAATC
TCAAAAAAACAGTCTCAGTTCGGATTGAAGTCTGCAACTCGACTTCATGAAGTTGGAATCGCTAGTAATC
GCGAATCAGCATGTCGCGGTGAATACGTTCTCGGGGTTTGTACACACCGCCCGTCA

>MF490802.1 'Malvastrum coromandelianum' phyllody phytoplasma clone Chengmai 01 16S ribosomal RNA gene, partial sequence; 16S-23S ribosomal RNA intergenic spacer and tRNA-Ile gene, complete sequence; and 23S ribosomal RNA gene, partial sequence
AAGAGTTTGATCCTGGCTCAGGATTAACGCTGGCGGCGTGCCTAATACATGCAAGTCGAACGGAAGTTTA
AGCAATTAAACTTTAGTGGCGAACGGGTGAGTAACGCGTAAGCAATCTGCCCCTAAGACGAGGATAACAG
TTGGAAACGACTGCTAAGACTGGATAGGAGACAAGAAGGCATCTTCTTGTTTTTAAAAGACCTAGCAATA
GGTATGCTTAGGGAGGAGCTTGCGTCACATTAGTTAGTTGGTGGGGTAAAGGCCTACCAAGACTATGATG
TGTAGCCGGGCTGAGAGGTTGAACGGCCACATTGGGACTGAGACACGGCCCAAACTCCTACGGGAGGCAG
CAGTAGGGAATTTTCGGCAATGGAGGAAACTCTGACCGAGCAACGCCGCGTGAACGATGAAGTATTTCGG
TACGTAAAGTTCTTTTATTAGGGAAGAATAAATGATGGAAAAATCATTCTGACGGTACCTAATGAATAAG
CCCCGGCTAACTATGTGCCAGCAGCCGCGGTAATACATAGGGGGCAAGCGTTATCCGGAATTATTGGGCG
TAAAGGGTGCGTAGGCGGTTAAATAAGTTTATGGTCTAAGTGCAATGCTCAACATTGTGATGCTATAAAA
ACTGTTTAGCTAGAGTAAGATAGAGGCAAGTGGAATTCCATGTGTAGTGGTAAAATGCGTAAATATATGG
AGGAACACCAGTAGCGAAGGCGGCTTGCTGGGTCTTTACTGACGCTGAGGCACGAAAGCGTGGGGAGCAA
ACAGGATTAGATACCCTGGTAGTCCACGCCGTAAACGATGAGTACTAAACGTTGGGTAAAACCAGTGTTG
AAGTTAACACATTAAGTACTCCGCCTGAGTAGTACGTACGCAAGTATGAAACTTAAAGGAATTGACGGGA
CTCCGCACAAGCGGTGGATCATGTTGTTTAATTCGAAGGTACCCGAAAAACCTCACCAGGTCTTGACATG
CTTCTGCAAAGCTGTAGAAACACAGTGGAGGTTATCAGTTGCACAGGTGGTGCATGGTTGTCGTCAGCTC
GTGTCGTGAGATGTTGGGTTAAGTCCCGCAACGAGCGCAACCCTTATTGTTAGTTACCAGCACGTAATGG
TGGGGACTTTAGCAAGACTGCCAGTGATAAATTGGAGGAAGGTGGGGACGACGTCAAATCATCATGCCCC
TTATGACCTGGGCTACAAACGTGATACAATGGCTGTTACAAAGGGTAGCTGAAGCGCAAGTTTTTGGCGA
ATCTCAAAAAAACAGTCTCAGTTCGGATTGAAGTCTGCAACTCGACTTCATGAAGTTGGAATCGCTAGTA
ATCGCGAATCAGCATGTCGCGGTGAATACGTTCGCGGGGTTTGTACACACCGCCCGTCAAACCACGAAAG
TTGGTAATACCCAAAGCCGGTGGCCTAACTTCGCAAGAAGAGGGAACCGTCTAAGGTAGGGTCGATGATT
GGGGTTAAGTCGTAACAAGGTATCCCTACCGGAAGGTGGGGATGGATCACCTCCTTTCTAAGGAAACAAT
TATCATCTTCAGTTTTGAGAGACTTAAGAAAGTTTTTCATTGTAACTTGCTTGCAAATTGTATTTGCAAC
ATTTTAATCTTTTTAAGATTAAGGGCCTATAGCTCAGTTGGTTAGAGCACACGCCTGATAAGCGTGAGGT
CGGTGGTTCAAGTCCATTTAGGCCCACCATAACCACAAATAGGCAAAATCTTAAAAAAGCTCTTTGAAAA
GTAGATAAACGAAGGTTAAAAAATCAAAGGAACTAAGGGCGCACAGTGGATGCCTTGGCACTAAGAGCCG
ATGAAGGACG

>KX150461.1 'Melochia corchorifolia' phyllody phytoplasma clone MCp1 16S ribosomal RNA gene, partial sequence
GAAACGACTGCTAAGACTGGATAGGAGACAAGAAGGCATCTTCTTGTTTTTAAAAGACCTAGCAATAGGT
ATGCTTAGGGAGGAGCTTGCGTCACATTAGTTAGTTGGTGGGGTAAAGGCCTACCAAGACTATGATGTGT
AGCCGGGCTGAGAGGTTGAACGGCCACATTGGGACTGAGACACGGCCCAAACTCCTACGGGAGGCAGCAG
TAGGGAATTTTCGGCAATGGAGGAAACTCTGACCGAGCAACGCCGCGTGAACGATGAAGTATTTCGGTAC
GTAAAGTTCTTTTATTAGGGAAGAATAAATGATGGAAAAATCATTCTGACGGTACCTAATGAATAAGCCC
CGGCTAACTATGTGCCAGCAGCCGCGGTAATACATAGGGGGCAAGCGTTATCCGGAATTATTGGGCGTAA
AGGGTGCGTAGGCGGTTAAATAAGTTTATGGTCTAAGTGCAATGCTCAACATTGTGATGCTATAAAAACT
GTTTAGCTAGAGTAAGATAGAGGCAAGTGGAATTCCATGTGTAGTGGTAAAATGCGTAAATATATGGAGG
AACACCAGTAGCGAAGGCGGCTTGCTGGGTCTTTACTGACGCTGAGGCACGAAAGCGTGGGGAGCAAACA
GGATTAGATACCCTGGTAGTCCACGCCGTAAACGATGAGTACTAAACGTTGGGTAAAACCAGTGTTGAAG
TTAACACATTAAGTACTCCGCCTGAGTAGTACGTACGCAAGTATGAAACTTAAAGGAATTGACGGGACTC
CGCACAAGCGGTGGATCATGTTGTTTAATTCGAAGGTACCCGAAAAACCTCACCAGGTCTTGACATGCTT
CTGCAAAGCTGTAGAAACACAGTGGAGGTTATCAGTTGCACAGGTGGTGCATGGTTGTCGTCAGCTCGTG
TCGTGAGATGTTGGGTTAAGTCCCGCAACGAGCGCAACCCTTATTGTTAGTTACCAGCACGTAATGGTGG
GGACTTTAGCAAGACTGCCAGTGATAAATTGGAGGAAGGTGGGGACGACGTCAAATCATCATGCCCCTTA
TGACCTGGGCTACAAACGTGATACAATGGCTGTTACAAAGGGTAGCTGAAGCGCAAGTTTTTGGCGAATC
TCAAAAAAACAGTCTCAGTTCGGATTGAAGTCTGCAACTCGACTTCATGAAGTTGGAATCGCTAGTAATC
GCGAATCAGCATGTCGCGGTGAATACGTTCTCGGGGTTTGTACACACCGCCCGTCA

>MT760793.1 'Capsicum annuum' yellow crinkle phytoplasma 16S ribosomal RNA gene, partial sequence
GAGTAACGCGTAAGCAATCTGCCCCTAAGACGAGGATAACAGTTGGAAACGACTGCTAAGACTGGATAGG
AGACAAGAAGGCATCTTCTTGTTTTTAAAAGACCTAGCAATAGGTATGCTTAGGGAGGAGCTTGCGTCAC
ATTAGTTAGTTGGTGGGGTAAAGGCCTACCAAGACTATGATGTGTAGCCGGGCTGAGAGGTTGAACGGCC
ACATTGGGACTGAGACACGGCCCAAACTCCTACGGGAGGCAGCAGTAGGGAATTTTCGGCAATGGAGGAA
ACTCTGACCGAGCAACGCCGCGTGAACGATGAAGTATTTCGGTACGTAAAGTTCTTTTATTAGGGAAGAA
TAAATGATGGAAAAATCATTCTGACGGTACCTAATGAATAAGCCCCGGCTAACTATGTGCCAGCAGCCGC
GGTAATACATAGGGGGCAAGCGTTATCCGGAATTATTGGGCGTAAAGGGTGCGTAGGCGGTTAAATAAGT
TTATGGTCTAAGTGCAATGCTCAACATTGTGATGCTATAAAAACTGTTTAGCTAGAGTAAGATAGAGGCA
AGTGGAATTCCATGTGTAGTGGTAAAATGCGTAAATATATGGAGGAACACCAGTAGCGAAGGCGGCTTGC
TGGGTCTTTACTGACGCTGAGGCACGAAAGCGTGGGGAGCAAACAGGATTAGATACCCTGGTAGTCCACG
CCGTAAACGATGAGTACTAAACGTTGGGTAAAACCAGTGTTGAAGTTAACACATTAAGTACTCCGCCTGA
GTAGTACGTACGCAAGTATGAAACTTAAAGGAATTGACGGGACTCCGCACAAGCGGTGGATCATGTTGTT
TAATTCGAAGGTACCCGAAAAACCTCACCAGGTCTTGACATGCTTCTGCAAAGCTGTAGAAACACAGTGG
AGGTTATCAGTTGCACAGGTGGTGCATGGTTGTCGTCAGCTCGTGTCGTGAGATGTTGGGTTAAGTCCCG
CAACGAGCGCAACCCTTATTGTTAGTTACCAGCACGTAATGGTGGGGACTTTAGCAAGACTGCCAGTGAT
AAATTGGAGGAAGGTGGGGACGACGTCAAATCATCATGCCCCTTATGACCTGGGCTACAAACGTGATACA
ATGGCTGTTACAAAGGGTAGCTGAAGCGCAAGTTTTTGGCGAATCTCAAAAAAACAGTCTCAGTTCGGAT
TGAAGTCTGCAACTCGACTTCATGAAGTTGGAATCGCTAGTAATCGCGAATCAGCATGTCGCGGTGAATA
CGTTCTCGGGGTTTGTACACACCGCCCGTCAAACCACGAAAGTTGGCTAATACCCAAAGCCGGTGGCCTA
A

>MT872515.1 'Pericampylus glaucus' witches'-broom phytoplasma clone PgWB-hnda 16S ribosomal RNA gene, partial sequence
GGTGAGTAACGCGTAAGCAATCTGCCCCTAAGACGAGGATAACAGTTGGAAACGACTGCTAAGACTGGAT
AGGAGACAAGAAGGCATCTTCTTGTTTTTAAAAGACCTAGCAATAGGTATGCTTAGGGAGGAGCTTGCGT
CACATTAGTTAGTTGGTGGGGTAAAGGCCTACCAAGACTATGATGTGTAGCCGGGCTGAGAGGTTGAACG
GCCACATTGGGACTGAGACACGGCCCAAACTCCTACGGGAGGCAGCAGTAGGGAATTTTCGGCAATGGAG
GAAACTCTGACCGAGCAACGCCGCGTGAACGATGAAGTATTTCGGTACGTAAAGTTCTTTTATTAGGGAA
GAATAAATGATGGAAAAATCATTCTGACGGTACCTAATGAATAAGCCCCGGCTAACTATGTGCCAGCAGC
CGCGGTAATACATAGGGGGCAAGCGTTATCCGGAATTATTGGGCGTAAAGGGTGCGTAGGCGGTTAAATA
AGTTTATGGTCTAAGTGCAATGCTCAACATTGTGATGCTATAAAAACTGTTTAGCTAGAGTAAGATAGAG
GCAAGTGGAATTCCATGTGTAGTGGTAAAATGCGTAAATATATGGAGGAACACCAGTAGCGAAGGCGGCT
TGCTGGGTCTTTACTGACGCTGAGGCACGAAAGCGTGGGGAGCAAACAGGATTAGATACCCTGGTAGTCC
ACGCCGTAAACGATGAGTACTAAACGTTGGGTAAAACCAGTGTTGAAGTTAACACATTAAGTACTCCGCC
TGAGTAGTACGTACGCAAGTATGAAACTTAAAGGAATTGACGGGACTCCGCACAAGCGGTGGATCATGTT
GTTTAATTCGAAGGTACCCGAAAAACCTCACCAGGTCTTGACATGCTTCTGCAAAGCTGTAGAAACACAG
TGGAGGTTATCAGTTGCACAGGTGGTGCATGGTTGTCGTCAGCTCGTGTCGTGAGATGTTGGGTTAAGTC
CCGCAACGAGCGCAACCCTTATTGTTAGTTACCAGCACGTAATGGTGGGGACTTTAGCAAGACTGCCAGT
GATAAATTGGAGGAAGGTGGGGACGACGTCAAATCATCATGCCCCTTATGACCTGGGCTACAAACGTGAT
ACAATGGCTGTTACAAAGGGTAGCTGAAGCGCAAGTTTTTGGCGAATCTCAAAAAAACAGTCTCAGTTCG
GATTGAAGTCTGCAACTCGACTTCATGAAGTTGGAATCGCTAGTAATCGCGAATCAGCATGTCGCGGTGA
ATACGTTCTCGGGGTTTGTACACACCGCCCGTCAAACCACGAAAGTTGGCAATACCCAAAGCCGGTGGCC
TAAC

>EU375834.1 Periwinkle little leaf phytoplasma 16S ribosomal RNA gene, partial sequence
CATGCAAGTCGAACGGAAGTTTAAGCAATTAAACTTTAGTGGCGAACGGGTGAGTAACGCGTAAGCAATC
TGCCCCTAAGACGGGGATAACAGTTGGAAACGACTGCTAAGACTGGATAGGAGACAAGAGGGCATCTTCT
TGTTTTTAAAAGACCTAGCAATAGGTATGCTTAGGGAGGAGCTTGCGTCACATTAGTTAGTTGGTGGGGT
AAAGGCCTACCAAGACTATGATGTGTAGCCGGGCTGAGAGGTTGAACGGCCACATTGGGACTGAGACACG
GCCCAAACTCCTACGGGAGGCAGCAGTAGGGAATTTTCGGCAATGGAGGAAACTCTGACCGAGCAACGCC
GCGTGAACGATGAAGTATTTCGGTACGTAAAGTTCTTTTATTAGGGAAGAATAAATGATGGAAAAATCAT
TCTGACGGTACCTAATGAATAAGCCCCGGCTAACTATGTGCCAGCAGCCGCGGTAATACATAGGGGGCAA
GCGTTATCCGGAATTATTGGGCGTAAAGGGTGCGTAGGCGGTTAAATAAGTTTATGGTCTAAGTGCAATG
CTCAACATTGTGATGCTATAAAAACTGTTTAGCTAGAGTAAGATAGAGGCAAGTGGAATTCCATGTGTAG
TGGTAAAATGCGTAAATATATGGAGGAACACCAGTAGCGAAGGCGGCTTGCTGGGTCTTTACTGACGCTG
AGGCACGAAAGCGTGGGGAGCAAACAGGATTAGATACCCTGGTAGTCCACGCCGTAAACGATGAGTACTA
AACGTTGGGTAAAACCAGTGTTGAAGTTAACACATTAAGTACTCCGCCTGAGTAGTACGTACGCAAGTAT
GAAACTTAAAGGAATTGACGGGACTCCGCACAAGCGGTGGATCATGTTGTTTAATTCGAAGGTACCCGAA
AAACCTCACCAGGTCTTGACATGCTTCTGCAAAGCTGTAGAAACACAGTGGAGGTTATCAGTTGCACAGG
TGGTGCATGGTTGTCGTCAGCTCGTGTCGTGAGATGTTGGGTTAAGTCCCGCAACGAGCGCAACCCTTAT
TGTTAGTTACCAGCACGTAATGGTGGGGACTTTAGCAAGACTGCCAGTGATAAATTGGAGGAAGGTGGGG
ACGACGTCAAATCATCATGCCCCTTATGACCTGGGCTACAAACGTGATACAATGGCTGTTACAAAGGGTA
GCTGAAGCGCAAGTTTTTGGCGAATCTCAAAAAAACAGTCTCAGTTCGGATTGAAGTCTGCAACTCGACT
TCATGAAGTTGGAATCGCTAGTAATCGCGAATCAGCATGTCGCGGTGAATACGTTCTCGGGGTTTGTACA
CACCGCCCGTCAAACCACGAAAGTTGGTAATACCCAAAGCCGGTGGCCTAACTTCGCAAGAAGAGGGAAC
CGTCTAAGGTAGGGTCGATGATTGGGGTTAAG

>GU113146.1 Chinese periwinkle phyllody phytoplasma strain PP-Hn2 16S ribosomal RNA gene, partial sequence
CATGCAAGTCGAACGGAAGTTTAAGCAATTAAACTTTAGTGGCGAACGGGTGAGTAACGCGTAAGCAATC
TGCCCCTAAGACGAGGATAACAGTTGGAAACGACTGCTAAGACTGGATAGGAGACAAGAAGGCATCTTCT
TGTTTTTAAAAGACCTAGCAATAGGTATGCTTAGGGAGGAGCTTGCGTCACATTAGTTAGTTGGTGGGGT
AAAGGCCTACCAAGACTATGATGTGTAGCCGGGCTGAGAGGTTGAACGGCCACATTGGGACTGAGACACG
GCCCAAACTCCTACGGGAGGCAGCAGTAGGGAATTTTCGGCAATGGAGGAAACTCTGACCGAGCAACGCC
GCGTGAACGATGAAGTATTTCGGTACGTAAAGTTCTTTTATTAGGGAAGAATAAATGATGGAAAAATCAT
TCTGACGGTACCTAATGAATAAGCCCCGGCTAACTATGTGCCAGCAGCCGCGGTAATACATAGGGGGCAA
GCGTTATCCGGAATTATTGGGCGTAAAGGGTGCGTAGGCGGTTAAATAAGTTTATGGTCTAAGTGCCATG
CTCCACATTGTGATGCTATAAAAACTGTTTAGCTAGAGTAAGATAGAGGCAAGTGGAATTCCATGTGTAG
TGGTAAAATGCGTAAATATATGGAGGAACACCAGTAGCGAAGGCGGCTTGCTGGGTCTTTACTGACGCTG
AGGCACGAAAGCGTGGGGAGCAAACAGGATTAGATACCCTGGTAGTCCACGCCGTAAACGATGAGTACTA
AACGTTGGGTAAAACCAGTGTTGAAGTTAACACATTAAGTACTCCGCCTGAGTAGTACGTACGCAAGTAT
GAAACTTAAAGGAATTGACGGGACTCCGCACAAGCGGTGGATCATGTTGTTTAATTCGAAGGTACCCGAA
AAACCTCACCAGGTCTTGACATGCTTCTGCAAAGCTGTAGAAACACAGTGGAGGTTATCAGTTGCACAGG
TGGTGCATGGTTGTCGTCAGCTCGTGTCGTGAGATGTTGGGTTAAGTCCCGCAACGAGCGCAACCCTTAT
TGTTAGTTACCAGCACGTAATGGTGGGGACTTTAGCAAGACTGCCAGTGATAAATTGGAGGAAGGTGGGG
ACGACGTCAAATCATCATGCCCCTTATGACCTGGGCTACAAACGTGATACAATGGCTGTTACAAAGGGTA
GCTGAAGCGCAAGTTTTTGGCGAATCTCAAAAAAACAGTCTCAGTTCGGATTGAAGTCTGCAACTCGACT
TCATGAAGTTGGAATCGCTAGTAATCGCGAATCAGCATGTCGCGGTGAATACGTTCTCGGGGTTTGTACA
CACCGCCCGTCAAACCACGAAAGTTGGCAATACCCAAAGCCGGTGGCCTAACTTCGCAAGAAGAGGGAAC
CGTCTAAGGTAGGGTCGATGATTGGGGTTAAG

>KP662136.1 Periwinkle virescence phytoplasma strain PeV-hnhk 16S ribosomal RNA gene, partial sequence
CGAACGGAAGTTTAAGCAATTAAACTTTAGTGGCGAACGGGTGAGTAACGCGTAAGCAATCTGCCCCTAA
GACGAGGATAACAGTTGGAAACGACTGCTAAGACTGGATAGGAGACAAGAAGGCATCTTCTTGTTTTTAA
AAGACCTAGCAATAGGTATGCTTAGGGAGGAGCTTGCGTCACATTAGTTAGTTGGTGGGGTAAAGGCCTA
CCAAGACTATGATGTGTAGCCGGGCTGAGAGGTTGAACGGCCACATTGGGACTGAGACACGGCCCAAACT
CCTACGGGAGGCAGCAGTAGGGAATTTTCGGCAATGGAGGAAACTCTGACCGAGCAACGCCGCGTGAACG
ATGAAGTATTTCGGTACGTAAAGTTCTTTTATTAGGGAAGAATAAATGATGGAAAAATCATTCTGACGGT
ACCTAATGAATAAGCCCCGGCTAACTATGTGCCAGCAGCCGCGGTAATACATAGGGGGCAAGCGTTATCC
GGAATTATTGGGCGTAAAGGGTGCGTAGGCGGTTAAATAAGTTTATGGTCTAAGTGCAATGCTCAACATT
GTGATGCTATAAAAACTGTTTAGCTAGAGTAAGATAGAGGCAAGTGGAATTCCATGTGTAGTGGTAAAAT
GCGTAAATATATGGAGGAACACCAGTAGCGAAGGCGGCTTGCTGGGTCTTTACTGACGCTGAGGCACGAA
AGCGTGGGGAGCAAACAGGATTAGATACCCTGGTAGTCCACGCCGTAAACGATGAGTACTAAACGTTGGG
TAAAACCAGTGTTGAAGTTAACACATTAAGTACTCCGCCTGAGTAGTACGTACGCAAGTATGAAACTTAA
AGGAATTGACGGGACTCCGCACAAGCGGTGGATCATGTTGTTTAATTCGAAGGTACCCGAAAAACCTCAC
CAGGTCTTGACATGCTTCTGCAAAGCTGTAGAAACACAGTGGAGGTTATCAGTTGCACAGGTGGTGCATG
GTTGTCGTCAGCTCGTGTCGTGAGATGTTGGGTTAAGTCCCGCAACGAGCGCAACCCTTATTGTTAGTTA
CCAGCACGTAATGGTGGGGACTTTAGCAAGACTGCCAGTGATAAATTGGAGGAAGGTGGGGACGACGTCA
AATCATCATGCCCCTTATGACCTGGGCTACAAACGTGATACAATGGCTGTTACAAAGGGTAGCTGAAGCG
CAAGTTTTTGGCGAATCTCAAAAAAACAGTCTCAGTTCGGATTGAAGTCTGCAACTCGACTTCATGAAGT
TGGAATCGCTAGTAATCGCGAATCAGCATGTCGCGGTGAATACGTTCTCGGGGTTTGTACACACCGCCCG
TCAAACCACGAAAGTTGGTAATACCCAAAGCCGGTGGCCTAACTTCGCAAGAAGAGGGAACCGTCTAAGG
TAGGGTCGATGATTGGGGTTAAG

>ON408357.1 'Phyllanthus urinaria' proliferation phytoplasma isolate HK2 16S ribosomal RNA gene, partial sequence
CATGCAAGTCGAACGGAAGTTTAAGCAATTAAACTTTAGTGGCGAACGGGTGAGTAACGCGTAAGCAATC
TGCCCCTAAGACGAGGATAACAGTTGGAAACGACTGCTAAGACTGGATAGGAGACAAGAGGGCATCTTCT
TGTTTTTAAAAGACCTAGCAATAGGTATGCTTAGGGAGGAGCTTGCGTCACATTAGTTAGTTGGTGGGGT
AAAGGCCTACCAAGACTATGATGTGTAGCCGGGCTGAGAGGTTGAACGGCCACATTGGGACTGAGACACG
GCCCAAACTCCTACGGGAGGCAGCAGTAGGGAATTTTCGGCAATGGAGGAAACTCTGACCGAGCAACGCC
GCGTGAACGATGAAGTATTTCGGTACGTAAAGTTCTTTTATTAGGGAAGAATAAATGATGGAAAAATCAT
TCTGACGGTACCTAATGAATAAGCCCCGGCTAACTATGTGCCAGCAGCCGCGGTAATACATAGGGGGCAA
GCGTTATCCGGAATTATTGGGCGTAAAGGGCGCGTAGGCGGTTAAATAAGTTTATGGTCTAAGTGCAATG
CTCAACATTGTGATGCTATAAAAACTGTTTAGCTAGAGTAAGATAGAGGCAAGTGGAATTCCATGTGTAG
TGGTAAAATGCGTAAATATATGGAGGAACACCAGTAGCGAAGGCGGCTTGCTGGGTCTTTACTGACGCTG
AGGCACGAAAGCGTGGGGAGCAAACAGGATTAGATACCCTGGTAGTCCACGCCGTAAACGATGAGTACTA
AACGTTGGGTAAAACCAGTGTTGAAGTTAACACATTAAGTACTCCGCCTGAGTAGTACGTACGCAAGTAT
GAAACTTAAAGGAATTGACGGGACTCCGCACAAGCGGTGGATCATGTTGTTTAATTCGAAGGTACCCGAA
AAACCTCACCAGGTCTTGACATGCTTCTGCAAAGCTGTAGAAACACAGTGGAGGTTATCAGTTGCACAGG
TGGTGCATGGTTGTCGTCAGCTCGTGTCGTGAGATGTTGGGTTAAGTCCCGCAACGAGCGCAACCCTTAT
TGTTAGTTACCAGCACGTAATGGTGGGGACTTTAGCAAGACTGCCAGTGATAAATTGGAGGAAGGTGGGG
ACGACGTCAAATCATCATGCCCCTTATGACCTGGGCTACAAACGTGATACAATGGCTGTTACAAAGGGTA
GCTGAAGCGCAAGTTTTTGGCGAATCTCAAAAAAACAGTCTCAGTTCGGATTGAAGTCTGCAACTCGACT
TCATGAAGTTGGAATCGCTAGTAATCGCGAATCAGCATGTCGCGGTGAATACGTTCTCGGGGTTTGTACA
CACCGCCCGTCAAACCACGAAAGTTGGCAATACCCAAAGCCGGTGGCCTAACTTCGCAAGAAGAGGGAAC
CGTCTAAGGTAGGGTCGATGATTGGGGTTAAG

>JQ957929.1 'Piper nigrum' yellows phytoplasma isolate alp2 16S ribosomal RNA gene, partial sequence
GAAACGACTGCTAAGACTGGATAGGAGACAAGAAGGCATCTTCTTGTTTTTAAAAGACCTAGCAATAGGT
ATGCTTAGGGAGGAGCTTGCGTCACATTAGTTAGTTGGTGGGGTAAAGGCCTACCAAGACTATGATGTGT
AGCCGGGCTGAGAGGTTGAACGGCCACATTGGGACTGAGACACGGCCCAAACTCCTACGGGAGGCAGCAG
TAGGGAATTTTCGGCAATGGAGGAAACTCTGACCGAGCAACGCCGCGTGAACGATGAAGTATTTCGGTAC
GTAAAGTTCTTTTATTAGGGAAGAATAAATGATGGAAAAATCATTCTGACGGTACCTAATGAATAAGCCC
CGGCTAACTATGTGCCAGCAGCCGCGGTAATACATAGGGGGCAAGCGTTATCCGGAATTATTGGGCGTAA
AGGGTGCGTAGGCGGTTAAATAAGTTTATGGTCTAAGTGCAATGCTCAACATTGTGATGCTATAAAAACT
GTTTAGCTAGAGTAAGATAGAGGCAAGTGGAATTCCATGTGTAGTGGTAAAATGCGTAAATATATGGAGG
AACACCAGTAGCGAAGGCGGCTTGCTGGGTCTTTACTGACGCTGAGGCACGAAAGCGTGGGGAGCAAACA
GGATTAGATACCCTGGTAGTCCACGCCGTAAACGATGAGTACTAAACGTTGGGTAAAACCAGTGTTGAAG
TTAACACATTAAGTACTCCGCCTGAGTAGTACGTACGCAAGTATGAAACTTAAAGGAATTGACGGGACTC
CGCACAAGCGGTGGATCATGTTGTTTAATTCGAAGGTACCCGAAAAACCTCACCAGGTCTTGACATGCTT
CTGCAAAGCTGTAGAAACACAGTGGAGGTTATCAGTTGCACAGGTGGTGCATGGTTGTCGTCAGCTCGTG
TCGTGAGATGTTGGGTTAAGTCCCGCAACGAGCGCAACCCTTATTGTTAGTTACCAGCACGTAATGGTGG
GGACTTTAGCAAGACTGCCAGTGATAAATTGGAGGAAGGTTGGGACGACGTCAAATCATCATGCCCCTTA
TGACCTGGGCTACAAACGTGATACAATGGCTGTTACAAAGGGTAGCTGAAGCGCAAGTTTTTGGCGAATC
TCAAAAAAACAGTCTCAGTTCGGATTGAAGTCTGCAACTCGACTTCATGAAGTTGGAATCGCTAGTAATC
GCGAATCAGCATGTCGCGGTGAATACGTTCACGGGGTTTGTACACACCGCCCGTCA

>MH727702.1 'Pterocarpus indicus' fasciation phytoplasma clone Haikou 16S ribosomal RNA gene, partial sequence
GAAACGACTGCTAAGACTGGATAGGAGACAAGAAGGCATCTTCTTGTTTTTAAAAGACCTAGCAATAGGT
ATGCTTAGGGAGGAGCTTGCGTCACATTAGTTAGTTGGTGGGGTAAAGGCCTACCAAGACTATGATGTGT
AGCCGGGCTGAGAGGTTGAACGGCCACATTGGGACTGAGACACGGCCCAAACTCCTACGGGAGGCAGCAG
TAGGGAATTTTCGGCAATGGAGGAAACTCTGACCGAGCAACGCCGCGTGAACGATGAAGTATTTCGGTAC
GTAAAGTTCTTTTATTAGGGAAGAATAAATGATGGAAAAATCATTCTGACGGTACCTAATGAATAAGCCC
CGGCTAACTATGTGCCAGCAGCCGCGGTAATACATAGGGGGCAAGCGTTATCCGGAATTATTGGGCGTAA
AGGGTGCGTAGGCGGTTAAATAAGTTTATGGTCTAAGTGCAATGCTCAACATTGTGATGCTATAAAAACT
GTTTAGCTAGAGTAAGATAGAGGCAAGTGGAATTCCATGTGTAGTGGTAAAATGCGTAAATATATGGAGG
AACACCAGTAGCGAAGGCGGCTTGCTGGGTCTTTACTGACGCTGAGGCACGAAAGCGTGGGGAGCAAACA
GGATTAGATACCCTGGTAGTCCACGCCGTAAACGATGAGTACTAAACGTTGGGTAAAACCAGTGTTGAAG
TTAACACATTAAGTACTCCGCCTGAGTAGTACGTACGCAAGTATGAAACTTAAAGGAATTGACGGGACTC
CGCACAAGCGGTGGATCATGTTGTTTAATTCGAAGGTACCCGAAAAACCTCACCAGGTCTTGACATGCTT
CTGCAAAGCTGTAGAAACACAGTGGAGGTTATCAGTTGCACAGGTGGTGCATGGTTGTCGTCAGCTCGTG
TCGTGAGATGTTGGGTTAAGTCCCGCAACGAGGGCAACCCTTATTGTTAGTTACCAGCACGTAATGGTGG
GGACTTTAGCAAGACTGCCAGTGATAAATTGGAGGAAGGTGGGGACGACGTCAAATCATCATGCCCCTTA
TGGCCTGGGCTACAAACGTGATACAATGGCTGTTACAAAGGGTAGCTGAAGCGCAAGTTTTTGGCGAATC
TCAAAAAAACAGTCTCAGTTCGGATTGAAGTCTGCAACCCGACTTCATGAAGTTGGAATCGCTAGTAATC
GCGAATCAGCATGTCGCGGTGAATACGTTCGCGGGGTTTGTACACACCGCCCGTCA

>MW353909.1 'Waltheria indica' virescence phytoplasma clone WiV-hnda 16S ribosomal RNA gene, partial sequence
GGGTGAGTAACGCGTAAGCAATCTGCCCCTAAGACGAGGATAACAGTTGGAAACGACTGCTAAGACTGGA
TAGGAGACAAGAAGGCATCTTCTTGTTTTTAAAAGACCTAGCAATAGGTATGCTTAGGGAGGAGCTTGCG
TCACATTAGTTAGTTGGTGGGGTAAAGGCCTACCAAGACTATGATGTGTAGCCGGGCTGAGAGGTTGAAC
GGCCACATTGGGACTGAGACACGGCCCAAACTCCTACGGGAGGCAGCAGTAGGGAATTTTCGGCAATGGA
GGAAACTCTGACCGAGCAACGCCGCGTGAACGATGAAGTATTTCGGTACGTAAAGTTCTTTTATTAGGGA
AGAATAAATGATGGAAAAATCATTCTGACGGTACCTAATGAATAAGCCCCGGCTAACTATGTGCCAGCAG
CCGCGGTAATACATAGGGGGCAAGCGTTATCCGGAATTATTGGGCGTAAAGGGTGCGTAGGCGGTTAAAT
AAGTTTATGGTCTAAGTGCAATGCTCAACATTGTGATGCTATAAAAACTGTTTAGCTAGAGTAAGATAGA
GGCAAGTGGAATTCCATGTGTAGTGGTAAAATGCGTAAATATATGGAGGAACACCAGTAGCGAAGGCGGC
TTGCTGGGTCTTTACTGACGCTGAGGCACGAAAGCGTGGGGAGCAAACAGGATTAGATACCCTGGTAGTC
CACGCCGTAAACGATGAGTACTAAACGTTGGGTAAAACCAGTGTTGAAGTTAACACATTAAGTACTCCGC
CTGAGTAGTACGTACGCAAGTATGAAACTTAAAGGAATTGACGGGACTCCGCACAAGCGGTGGATCATGT
TGTTTAATTCGAAGGTACCCGAAAAACCTCACCAGGTCTTGACATGCTTCTGCAAAGCTGTAGAAACACA
GTGGAGGTTATCAGTTGCACAGGTGGTGCATGGTTGTCGTCAGCTCGTGTCGTGAGATGTTGGGTTAAGT
CCCGCAACGAGCGCAACCCTTATTGTTAGTTACCAGCACGTAATGGTGGGGACTTTAGCAAGACTGCCAG
TGATAAATTGGAGGAAGGTGGGGACGACGTCAAATCATCATGCCCCTTATGACCTGGGCTACAAACGTGA
TACAATGGCTGTTACAAAGGGTAGCTGAAGCGCAAGTTTTTGGCGAATCTCAAAAAAACAGTCTCAGTTC
GGATTGAAGTCTGCAACTCGACTTCATGAAGTTGGAATCGCTAGTAATCGCGAATCAGCATGTCGCGGTG
AATACGTTCTCGGGGTTTGTACACACCGCCCGTCAAACCACGAAAGTTGGCTAATACCCAAAGCCGGTGG
CCTAACTCGC

>ON408364.1 'Acacia confusa' witches'-broom phytoplasma isolate HK6 16S ribosomal RNA gene, partial sequence
GAAACGACTGCTAAGACTGGATAGGAAGATAAAAGGCATCTTGTATCTTTTAAAAGACCTAGTTAATAGG
TATGCTTTAGGAGGGGCTTGCGCCATATTAGTTAGTTGGTAGGGTAATGGCCTACCAAGACGATGATGTG
TAGCTGGACTGAGAGGTTGAACAGCCACATTGGGACTGAGACACGGCCCAAACTCCTACGGGAGGCAGCA
GTAGGGAATTTTCGGCAATGGAGGAAACTCTGACCGAGCAACGCCGCGTGAATGACGAAGTACTTCGGTA
TGTAAAGTTCTTTTATCGAGGAAGAAAAGCAAATGGCGAACCATTTGTTTGCCGGTACTTGATGAATAAG
CCCCGGCTAATTATGTGCCAGCAGCCGCGGTAAGACATAAGGGGCAAGTGTTATCCGGAATTATTGGGCG
TAAAGGGTGCGTAGGCGGTCTAGTAAGTCAGTGGTGTAATGGCAACGCTTAACGTTGTCCGGCTATTGAA
ACTGCTAAACTTGAGTTAGATAGAGGCGAGTGGAATTCCATGTGTAGCGGTAAAATGCGTAAATATATGG
AGGAACACCAGAGGCGTAGGCGGCTCGCTGGGTCTTAACTGACGCTGAGGCACGAAAGCGTGGGGAGCAA
ACAGGATTAGATACCCTGGTAGTCCACGCCGTAAACGATGAGTACTAAGTGTCGGGTTAAACCGGTACTG
AAGTTAACACATTAAGTACTCCGCCTGAGTAGTACGTACGCAAGTATGAAACTTAAAGGAATTGACGGGA
CTCCGCACAAGCGGTGGATCATGTTGTTTAATTCGAAGATACCCGAAAAACCTTACCAGGTCTTGACATG
TTTTTGCAAAATGATAGTAATATCGTGGAGGTTACCAGAAACACAGGTGGTGCATGGTTGTCGTCAGCTC
GTGTCGTGAGATGTTAGGTTAAGTCCTAAAACGAGCGAAACCCTTATCGTTAGTTGCCAGCACGTTATGG
TGGGGACTTTAACGAGACTGCCAATGATAAATTGGAGGAAGGTGAGGATCACGTCAAATCAGCATGCCCC
TTATGACCTGGGCTACAAACGTGATACAATGGCTGTTACAAAGGGTAGCTGAAACGCAAGTTCTTGGCCA
ATCCCCAAAAACAGTCCCAGTCCGGATTGAAGTCTGCAACTCGACTTCATGAAGTTGGAATCGCTAGTAA
TCGCGAATCAGCATGTCGCGGTGAATACGTTCTCGGGGTTTGTACACACCGCCCGTCA

>JQ957930.1 'Arachis pintoi' yellows phytoplasma isolate alp3 16S ribosomal RNA gene, partial sequence
GAAACGACTGCTAAGACTGGATAGGAAGATAAAAGGCATCTTGTATCTTTTAAAAGACCTAGTTAATAGG
TATGCTTTAGGAGGGGCTTGCGCCATATTAGTTAGTTGGTAGGGTAATGGCCTACCAAGACGATGATGTG
TAGCTGGACTGAGAGGTTGAACAGCCACATTGGGACTGAGACACGGCCCAAACTCCTACGGGAGGCAGCA
GTAGGGAATTTTCGGCAATGGAGGAAACTCTGACCGAGCAACGCCGCGTGAATGACGAAGTACTTCGGTA
TGTAAAGTTCTTTTATCGAGGAAGAAAAGCAAATGGCGAACCATTTGTTTGCCGGTACTTGATGAATAAG
CCCCGGCTAATTATGTGCCAGCAGCCGCGGTAAGACATAAGGGGCAAGTGTTATCCGGAATTATTGGGCG
TAAAGGGTGCGTAGGCGGTCTAGTAAGTCAGTGGTGTAATGACAACGCTTAACGTTGTCCGGCTATTGAA
ACTGCTAAACTTGAGTTAGATAGAGGCGAGTGGAATTCCATGTGTAGCGGTAAAATGCGTAAATATATGG
AGGAACACCAGAGGCGTAGGCGGCTCGCTGGGTCTTAACTGACGCTGAGGCACGAAAGCGTGGGGAGCAA
ACAGGATTAGATACCCTGGTAGTCCACGCCGTAAACGATGAGTACTAAGTGTCGGGTTAAACCGGTACTG
AAGTTAACACATTAAGTACTCCGCCTGAGTAGTACGTACGCAAGTATGAAACTTAAAGGAATTGACGGGA
CTCCGCACAAGCGGTGGATCATGTTGTTTAATTCGAAGATACCCGAAAAACCTTACCAGGTCTTGACATG
TTTTTGCAAAATGATAGTAATATCGTGGAGGTTACCAGAAACACAGGTGGTGCATGGTTGTCGTCAGCTC
GTGTCGTGAGATGTTAGGTTAAGTCCTAAAACGAGCGAAACCCTTATCGTTAGTTGCCAGCACGTTATGG
TGGGGACTTTAACGAGACTGCCAATGATAAATTGGAGGAAGGTGAGGATCACGTCAAATCAGCATGCCCC
TTATGACCTGGGCTACAAACGTGATACAATGGCTGTTACAAAGGGTAGCTGAAACGCAAGTTCTTGGTCA
ATCCCCAAAAACAGTCCCAGTCCGGATTGAAGTCTGCAACTCGACTTCATGAAGTTGGAATCGCTAGTAA
TCGCGAATCAGCATGTCGCGGTGAATACGTTGACGGGGTTTGTACACACCGCCCGTCA

>GU113149.1 Bamboo witches'-broom phytoplasma strain BWB-Hn1 16S ribosomal RNA gene, partial sequence
ACGACTGCTAAGACTGGATAGGAAGATAAAAGGCATCTTGTATCTTTTAAAAGACCTAGTTAATAGGTAT
GCTTTAGGAGGGGCTTGCGCCATATTAGTTAGTTGGTAGGGTAATGGCCTACCAAGACGATGATGTGTGG
CTGGACTGAGAGGTTGAACAGCCACATTGGGACTGAGACACGGCCCAAACTCCTACGGGAGGCAGCAGTA
GGGAATTTTCGGCAATGGAGGAAACTCTGACCGAGCAACGCCGCGTGAATGACGAAGTACTTCGGTATGT
AAAGTTCTTTTATCGAGGAAGAAAAGCAAATGGCGAACCATTTGTTTGCCGGTACTTGATGAATAAGCCC
CGGCTAATTATGTGCCAGCAGCCGCGGTAAGACATAAGGGGCAAGTGTTATCCGGAATTATTGGGCGTAA
AGGGTGCGTAGGCGGTCTAGTAAGTCAGTGGTGTGATGGCAACGCTTAACGTTGTCCGGCTATTGAAACT
GCTAAACTTGAGTTAGATAGAGGCGAGTGGAATTCCATGTGTAGCGGTAAAATGCGTAAATATATGGAGG
AACACCAGAGGCGTAGGCGGCTCGCTGGGTCTTAACTGACGCTGAGGCACGAAAGCGTGGGGAGCAAACA
GGATTAGATACCCTGGTAGTCCACGCCGTAAACGATGAGTACTAAGTGTCGGGTTAAACCGGTACTGAAG
TTAACACATTAAGTACTCCGCCTGAGTAGTACGTACGCAAGTATGAAACTTAAAGGAATTGACGGGACTC
CGCACAAGCGGTGGATCATGTTGTTTAATTCGAAGATACCCGAAAAACCTTACCAGGTCTTGACATGTTT
TTGCAAAATGATAGTAATATCGTGGGGGTTACCAGAAACACAGGTGGTGCATGGTTGTCGTCAGCTCGTG
TCGTGAGATGTTAGGTTAAGTCCTAAAACGAGCGAAACCCTTATCGTTAGTTGCCAGCACGTTATGGTGG
GGACTTTAACGAGACTGCCAATGATAAATTGGAGGAAGGTGAGGATCACGTCAAATCAGCATGCCCCTTA
TGACCTGGGCTACAAACGTGATACAATGGCTGTTACAAAGGGTAGCTGAAACGCAAGTTCTTGGCCAATC
CCCAAAAACAGTCCCAGTCCGGATTGAAGTCTGCAACTCGACTTCATGAAGTTGGAATCGCTAGTAATCG
CGAATCAGCATGTCGCGGTGAATACGTTCGCGGGGTTTGTACACACCGC

>GU113150.1 Bamboo witches'-broom phytoplasma strain BWB-Hn2 16S ribosomal RNA gene, partial sequence
ACGACTGCTAAGACTGGATAGGAAGATAAAAGGCATCTTGTATCTTTTAAAAGACCTAGTTAATAGGTAT
GCTTTAGGAGGGGCTTGCGCCATATTAGTTAGTTGGTAGGGTAATGGCCTACCAAGACGATGATGTGTAG
CTGGACTGAGAGGTTGAACAGCCACATTGGGACTGAGACACGGCCCAAACTCCTACGGGAGGCAGCAGTA
GGGAATTTTCGGCAATGGAGGAAACTCTGACCGAGCAACGCCGCGTGAATGACGAAGTACTTCGGTATGT
AAAGTTCTTTTATCGAGGAAGAAAAGCAAATGGCGAACCATTTGTTTGCTGGTACTTGATGAATAAGCCC
CGGCTAATTATGTGCCAGCAGCCGCGGTAAGACATAAGGGGCAAGTGTTATCCGGAATTATTGGGCGTAA
AGGGTGCGTAGGCGGTCTAGTAAGTCAGTGGTGTAATGGCAACGCTTAACGTTGTCCGGCTATTGAAACT
GCTAAACTTGAGTTAGATAGAGGCGAGTGGAATTCCATGTGTAGCGGTAAAATGCGTAAATATATGGAGG
AACACCAGAGGCGTAGGCGGCTCGCTGGGTCTTAACTGACGCTGAGGCACGAAAGCGTGGGGAGCAAACA
GGATTAGATACCCTGGTAGTCCACGCCGTAAACGATGAGTACTAAGTGTCGGGTTAAACCGGTACTGAAG
TTAACACATTAAGTACTCCGCCTGAGTAGTACGTACGCAAGTATGAAACTTAAAGGAATTGACGGGACTC
CGCACAAGCGGTGGATCATGTTGTTTAATTCGAAGATACCCGAAAAACCTTACCAGGTCTTGACATGTTT
TTGCAAAATGATAGTAATATCGTGGAGGTTACCAGAAACACAGGTGGTGCATGGTTGTCGTCAGCTCGTG
TCGTGAGATGTTAGGTTAAGTCCTAAGACGAGCGAAACCCTTATCGTTAGTTGCCAGCACGTTATGGTGG
GGACTTTAACGAGACTGCCAATGATAAATTGGAGGAAGGTGAGGATCACGTCAAATCAGCATGCCCCTTA
TGACCTGGGCTACAAACGTGATACAATGGCTGTTACAAAGGGTAGCTGAAACGCAAGTTCTTGGCCAATC
CCCAAAAACAGTCCCAGTCCGGATTGAAGTCTGCAACTCGACTTCATGAAGTTGGAATCGCTAGTAATCG
CGAATCAGCATGTCGCGGTGAATACGTTCGCGGGGTTTGTACACACCGC

>JQ957928.1 'Capsicum chinense' little leaf phytoplasma isolate alp1 16S ribosomal RNA gene, partial sequence
GAAACGACTGCTAAGACTGGATAGGAAGATAAAAGGCATCTTGTATCTTTTAAAAGACCTAGTTAATAGG
TATGCTTTAGGAGGGGCTTGCGCCATATTAGTTAGTTGGTAGGGTAATGGCCTACCAAGACGATGATGTG
TAGCTGGACTGAGAGGTTGAACAGCCACATTGGGACTGAGACACGGCCCAAACTCCTACGGGAGGCAGCA
GTAGGGAATTTTCGGCAATGGAGGAAACTCTGACCGAGCAACGCCGCGTGAATGACGAAGTACTTCGGTA
TGTAAAGTTCTTTTATCGAGGAAGAAAAGCAAATGGCGAACCATTTGTTTGCCGGTACTTGATGAATAAG
CCCCGGCTAATTATGTGCCAGCAGCCGCGGTAAGACATAAGGGGCAAGTGTTATCCGGAATTATTGGGCG
TAAAGGGTGCGTAGGCGGTCTAGTAAGTCAGTGGTGTAATGGCAACGCTTAACGTTGTCCGGCTATTGAA
ACTGCTAAACTTGAGTTAGATAGAGGCGAGTGGAATTCCATGTGTAGCGGTAAAATGCGTAAATATATGG
AGGAACACCAGAGGCGTAGGCGGCTCGCTGGGTCTTAACTGACGCTGAGGCACGAAAGCGTGGGGAGCAA
ACAGGATTAGATACCCTGGTAGTCCACGCCGTAAACGATGAGTACTAAGTGTCGGGTTAAACCGGTACTG
AAGTTAACACATTAAGTACTCCGCCTGAGTGGTACGTACGCAAGTATGAAACTTAAAGGAATTGACGGGA
CTCCGCACAAGCGGTGGATCATGTTGTTTAATTCGAAGATACCCGAAAAACCTTACCAGGTCTTGACATG
TTTTTGCAAAATGATAGTAATATCGTGGAGGTTACCAGAAACACAGGTGGTGCATGGTTGTCGTCAGCTC
GTGTCGTGAGATGTTAGGTTAAGTCCTAAAACGAGCGAAACCCTTATCGTTAGTTGCCAGCACGTTATGG
TGGGGACTTTAACGAGACTGCCAATGATAAATTGGAGGAAGGTGAGGATCACGTCAAATCAGCATGCCCC
TTATGACCTGGGCTACAAACGTGATACAATGGCTGTTACAAAGGGTAGCTGAAACGCAAGTTCTTGGCCA
ATCCCCAAAAACAGTCCCAGTCCGGATTGAAGTCTGCAACTCGACTTCATGAAGTTGGAATCGCTAGTAA
TCGCGAATCAGCATGTCGCGGTGAATACGTTCTCGGGGTTTGTACACACCGCCCGTCA

>JQ957931.1 Cassava witches'-broom disease phytoplasma isolate alp4 16S ribosomal RNA gene, partial sequence
GAAACGACTGCTAAGACTGGATAGGAAGATAAAAGGCATCTTGTATCTTTTAAAAGACCTAGTTAATAGG
TATGCTTTAGGAGGGGCTTGCGCCATATTAGTTAGTTGGTAGGGTAATGGCCTACCAAGACGATGATGTG
TAGCTGGACTGAGAGGTTGAACAGCCACATTGGGACTGAGACACGGCCCAAACTCCTACGGGAGGCAGCA
GTAGGGAATTTTCGGCGATGGAGGAAACTCTGACCGAGCAACGCCGCGTGAATGACGAAGTACTTCGGTA
TGTAAAGTTCTTTTATCGAGGAAGAAAAGCAAATGGCGAACCATTTGTTTGCCGGTACTTGATGAATAAG
CCCCGGCTAATTATGTGCCAGCAGCCGCGGTAAGACATAAGGGGCAAGTGTTATCCGGAATTATTGGGCG
TAAAGGGTGCGTAGGCGGTCTAGTAAGTCAGTGGTGTAATGGCAACGCTTAACGTTGTCCGGCTATTGAA
ACTGCTAAACTTGAGTTAGATAGAGGCGAGTGGAATTCCATGTGTAGCGGTAAAATGCGTAAATATATGG
AGGAACACCAGAGGCGTAGGCGGCTCGCTGGGTCTTAACTGACGCTGAGGCACGAAGGCGTGGGGAGCAA
ACAGGATTAGATACCCTGGTAGTCCACGCCGTAAACGATGAGTACTAAGTGTCGGGTTAAACCGGTACTG
AAGTTAACACATTAAGTACTCCGCCTGAGTAGTACGTACGCAAGTATGAAACTTAAAGGAATTGACGGGA
CTCCGCACAAGCGGTGGATCATGTTGTTTAATTCGAAGATACCCGAAAAACCTTACCAGGTCTTGACATG
TTTTTGCAGAATGATAGTAATATCGTGGAGGTTACCAGAAACACAGGTGGTGCATGGTTGTCGTCAGCTC
GTGTCGTGAGATGTTAGGTTAAGTCCTAAAACGAGCGAAACCCTTATCGTTAGTTGCCAGCACGTTATGG
TGGGGACTTTAACGAGACTGCCAATGATAAATTGGAGGAAGGTGAGGATCACGTCAAATCAGCATGCCCC
TTATGACCTGGGCTACAAACGTGATACAATGGCTGTTACAAAGGGTAGCTGAAACGCAAGTTCTTGGCCA
ATCCCCAAAAACAGTCCCAGTCCGGATTGAAGTCTGCAACTCGACTTCATGAAGTTGGAATCGCTAGTAA
TCGCGAATCAGCATGTCGCGGTGAATACGTTCACGGGGTTTGTACACGCCGCCCGTCA

>KX426374.1 'Celosia argentea' phytoplasma isolate Ca1 16S ribosomal RNA gene, partial sequence; 16S-23S ribosomal RNA intergenic spacer and tRNA-Ile gene, complete sequence; and 23S ribosomal RNA gene, partial sequence
AAGAGTTTGATCCTGGCTCAGGATTAACGCTGGCGGCGTGCCTAATACATGCAAGTCGAACGGAAACCTT
CGGGTTTTAGTGGCGAACGGGTGAGTAACACGTAAGCAACCTACCCTAAAGACGAGGATAACCATTGGAA
ACAGTGGCTAAGACTGGATAGGAAGATAAAAGGCATCTTGTATCTTTTAAAAGACCTAGTTAATAGGTAT
GCTTTAGGAGGGGCTTGCGCCATATTAGTTAGTTGGTAGGGTAATGGCCTACCAAGACGATGATGTGTAG
CTGGACTGAGAGGTTGAACAGCCACATTGGGACTGAGACACGGCCCAAACTCCTACGGGAGGCAGCAGTA
GGGAATTTTCGGCAATGGAGGAAACTCTGACCGAGCAACGCCGCGTGAATGACGAAGTACTTCGGTATGT
AAAGTTCTTTTATCGAGGAAGAAAAGCAAATGGCGAACCATTTGTTTGCCGGTACTTGATGAATAAGCCC
CGGCTAATTATGTGCCAGCAGCCGCGGTAAGACATAAGGGGCAAGTGTTATCCGGAATTATTGGGCGTAA
AGGGTGCGTAGGCGGTCTAGTAAGTCAGTGGTGTAATGGCAACGCTTAACGTTGTCCGGCTATTGAAACT
GCTAAACTTGAGTTAGATAGAGGCGAGTGGAATTCCATGTGTAGCGGTAAAATGCGTAAATATATGGAGG
AACACCAGAGGCGTAGGCGGCTCGCTGGGTCTTAACTGACGCTGAGGCACGAAAGCGTGGGGAGCAAACA
GGATTAGATACCCTGGTAGTCCACGCCGTAAACGATGAGTACTAAGTGTCGGGTTAAACCGGTACTGAAG
TTAACACATTAAGTACTCCGCCTGAGTAGTACGTACGCAAGTATGAAACTTAAAGGAATTGACGGGACTC
CGCACAAGCGGTGGATCATGTTGTTTAATTCGAAGATACCCGAAAAACCTTACCAGGTCTTGACATGTTT
TTGCAAAATGATAGTAATATCGTGGAGGTTACCAGAAACACAGGTGGTGCATGGTTGTCGTCAGCTCGTG
TCGTGAGATGTTAGGTTAAGTCCTAAAACGAGCGAAACCCTTATCGTTAGTTGCCAGCACGTTATGGTGG
GGACTTTAACGAGACTGCCAATGATAAATTGGAGGAAGGTGAGGATCACGTCAAATCAGCATGCCCCTTA
TGACCTGGGCTACAAACGTGATACAATGGCTGTTACAAAGGGTAGCTGAAACGCAAGTTCTTGGCCAATC
CCCAAAAACAGTCCCAGTCCGGATTGAAGTCTGCAACTCGACTTCATGAAGTTGGAATCGCTAGTAATCG
CGAATCAGCATGTCGCGGTGAATACGTTCTCGGGGTTTGTACACACCGCCCGTCAAACCACGAAAGTTGG
CAATACCCCAAAACGGTAGCCTAACTCGTTTATTCGAGAGGGCGCCGTCTAAGGTAGGGTCGATGATTGG
GGTTAAGTCGTAACAAGGTATCCCTACCGGAAGGTGGGGATGGATCACCTCCTTTCTAAGGAAACCAATA
AAATCAATCATCTTCAGTTTTGAAAGACTTAGGCAACTAAGTTTTTCTTCGTGACTTCACGAAGGGCCTA
TAGCTCAGTTGGTTAGAGCACACGCCTGATAAGCGTGAGGTCGGTGGTTCAAGTCCATTTAGGCCCACCA
GAGTTATAGGTTTCGTAAGAACACAAATTCTTTGAAAATTAGGTAAATAATAGTTATTTATCCGGAACAT
TAAAGGAAATAAGAGCGCACAGTGGATGCCTAGGCACCAAGAGCCGATGAAGGACG

>ON159857.1 'Citrus maxima' II phytoplasma isolate CmPII-hn 16S ribosomal RNA gene, partial sequence
AGCAACCTACCCTAAAGACGAGGATAACCATTGGAAACAGTGGCTAAGACTGGATAGGAAGATAAAAGGC
ATCTTGTATCTTTTAAAAGACCTAGTTAATAGGTATGCTTTAGGAGGGGCTTGCGCCATATTAGTTAGTT
GGTAGGGTAATGGCCTACCAAGACGATGATGTGTAGCTGGACTGAGAGGTTGAACAGCCACATTGGGACT
GAGACACGGCCCAAACTCCTACGGGAGGCAGCAGTAGGGAATTTTCGGCAATGGAGGAAACTCTGACCGA
GCAACGCCGCGTGAATGACGAAGTACTTCGGTATGTAAAGTTCTTTTATCGAGGAAGAAAAGCAAATGGC
GAACCATTTGTTTGCCGGTACTTGATGAATAAGCCCCGGCTAATTATGTGCCAGCAGCCGCGGTAAGACA
TAAGGGGCAAGTGTTATCCGGAATTATTGGGCGTAAAGGGTGCGTAGGCGGTCTAGTAAGTCAGTGGTGT
AATGGCAACGCTTAACGTTGTCCGGCTATTGAAACTGCTAAACTTGAGTTAGATAGAGGCGAGTGGAATT
CCATGTGTAGCGGTAAAATGCGTAAATATATGGAGGAACACCAGAGGCGTAGGCGGCTCGCTGGGTCTTA
ACTGACGCTGAGGCACGAAAGCGTGGGGAGCAAACAGGATTAGATACCCTGGTAGTCCACGCCGTAAACG
ATGAGTACTAAGTGTCGGGTTAAACCGGTACTGAAGTTAACACATTAAGTACTCCGCCTGAGTAGTACGT
ACGCAAGTATGAAACTTAAAGGAATTGACGGGACTCCGCACAAGCGGTGGATCATGTTGTTTAATTCGAA
GATACCCGAAAAACCTTACCAGGTCTTGACATGTTTTTGCAAAATGATAGTAATATCGTGGAGGTTACCA
GAAACACAGGTGGTGCATGGTTGTCGTCAGCTCGTGTCGTGAGATGTTAGGTTAAGTCCTAAAACGAGCG
AAACCCTTATCGTTAGTTGCCAGCACGTTATGGTGGGGACTTTAACGAGACTGCCAATGATAAATTGGAG
GAAGGTGAGGATCACGTCAAATCAGCATGCCCCTTATGACCTGGGCTACAAACGTGATACAATGGCTGTT
ACAAAGGGTAGCTGAAACGCAAGTTCTTGGCCAATCCCCAAAAACAGTCCCAGTCCGGATTGAAGTCTGC
AACTCGACTTCATGAAGTTGGAATCGCTAGTAATCGCGAATCAGCATGTCGCGGTGAATACGTTCTCGGG
GTTTGTACACACCGCCCGTCAAACCACGAAAGTTGGCAATACCCCAAAACGGTAGC

>KM408762.1 'Cinnamomum verum' yellow leaf phytoplasma 16S ribosomal RNA gene, partial sequence
GAAACGACTGCTAAGACTGGATAGGAAGATAAAAGGCATCTTGTATCTTTTAAAAGACCTAGTTAATGGG
TATGCTTTAGGAGGGGCTTGCGCCATATTAGTTAGTTGGTAGGGTAATGGCCTACCAAGACGATGATGTG
TAGCTGGACTGAGAGGTTGAACAGCCACATTGGGACTGAGACACGGCCCAAACTCCTACGGGAGGCAGCA
GTAGGGAATTTTCGGCAATGGAGGAAACTCTGACCGAGCAACGCCGCGTGAATGACGAAGTACTTCGGTA
TGTAAAGTTCTTTTATCGAGGAAGAAAAGTAAATGGCGAACCATTTGTTTGCCGGTACTTGATGAATAAG
CCCCGGCTAATTATGTGCCAGCAGCCGCGGTAAGACATAAGGGGCAAGTGTTATCCGGAATTATTGGGCG
TAAAGGGTGCGTAGGCGGTCTAGTAAGTCAGTGGTGTAATGGCAACGCTTAACGTTGTCCGGCTATTGAA
ACTGCTAAACTTGAGTTAGATAGAGGCGAGTGGAATTCCATGTGTAGCGGTAAAATGCGTAAATATATGG
AGGAACACCAGAGGCGTGGGCGGCTCGCTGGGTCTTAACTGACGCTGAGGCACGAAAGCGTGGAGAGCAA
ACAGGATTAGATACCCTGGTAGTCCACGCCGTAAACGATGAGTACTAAGTGTCGGGTTAAACCGGTACTG
AAGTTAACACATTAAGTACTCCGCCTGAGTAGTACGTACGCAAGTATGAAACTTAAAGGAATTGACGGGA
CTCCGCACAAGCGGTGGATCATGTTGTTTAATTCGAAGATACCCGAAAAACCTTACCAGGTCTTGACATG
TTTTTGCAAAATGATAGTAATATCGTGGAGGTTACCAGAAACACAGGTGGTGCATGGTTGTCGTCAGCTC
GTGTCGTGAGATGTTAGGTTAAGTCCTAAAACGAGCGAAACCCTTATCGTTAGTTGCCAGCACGTTATGG
TGGGGACTTTAACGAGACTGCCAATGATAAATTGGAGGAAGGTGAGGATCACGTCAAATCAGCATGCCCC
TTATGACCTGGGCTACAAACGTGATACAATGGCTGTTACAAAGGGTAGCTGAAACGCAAGTTCTTGGCCA
ATCCCCAAAAACAGTCCCAGTCCGGATTGAAGTCTGCAACTCGACTTCATGAAGTTGGAATCGCTAGTAA
TCGCGAATCAGCATGTCGCGGTGAATACGTTCTCGGGGTTTGTACACACCCGCCCGTC

>ON408362.1 'Cleome rutidosperma' phyllody phytoplasma isolate HK5 16S ribosomal RNA gene, partial sequence
GAAACGACTGCTAAGACTGGATAGGAAGATAAAAGGCATCTTGTATCTTTTAAAAGACCTAGTTAATAGG
TATGCTTTAGGAGGGGCTTGCGCCATATTAGTTAGTTGGTAGGGTAATGGCCTACCAAGACGATGATGTG
TAGCTGGACTGAGAGGTTGAACAGCCACATTGGGACTGAGACACGGCCCAAACTCCTACGGGAGGCAGCA
GTAGGGAATTTTCGGCAATGGAGGAAACTCTGACCGAGCAACGCCGCGTGAATGACGAAGTACTTCGGTA
TGTAAAGTTCTTTTATCGAGGAAGAAAAGCAAATGGCGAACCATTTGTTTGCCGGTACTTGATGAATAAG
CCCCGGCTAATTATGTGCCAGCAGCCGCGGTAAGACATAAGGGGCAAGTGTTATCCGGAATTATTGGGCG
TAAAGGGTGCGTAGGCGGTCTAGTAAGTCAGTGGTGTAATGGCAACGCTTAACGTTGTCCGGCTATTGAA
ACTGCTAAACTTGAGTTAGATAGAGGCGAGTGGAATTCCATGTGTAGCGGTAAAATGCGTAAATATATGG
AGGAACACCAGAGGCGTAGGCGGCTCGCTGGGTCTTAACTGACGCTGAGGCACGAAAGCGTGGGGAGCAA
ACAGGATTAGATACCCTGGTAGTCCACGCCGTAAACGATGAGTACTAAGTGTCGGGTTAAACCGGTACTG
AAGTTAACACATTAAGTACTCCGCCTGAGTAGTACGTACGCAAGTATGAAACTTAAAGGAATTGACGGGA
CTCCGCACAAGCGGTGGATCATGTTGTTTAATTCGAAGATACCCGAAAAACCTTACCAGGTCTTGACATG
TTTTTGCAAAATGATAGTAATATCGTGGAGGTTACCAGAAACACAGGTGGTGCATGGTTGTCGTCAGCTC
GTGTCGTGAGATGTTAGGTTAAGTCCTAAAACGAGCGAAACCCTTATCGTTAGTTGCCAGCACGTTATGG
TGGGGACTTTAACGAGACTGCCAATGATAAATTGGAGGAAGGTGAGGATCACGTCAAATCAGCATGCCCC
TTATGACCTGGGCTACAAACGTGATACAATGGCTGTTACAAAGGGTAGCTGAAACGCAAGTTCTTGGCCA
ATCCCCAAAAACAGTCCCAGTCCGGATTGAAGTCTGCAACTCGACTTCATGAAGTTGGAATCGCTAGTAA
TCGCGAATCAGCATGTCGCGGTGAATACGTTCTCGGGGTTTGTACACACCGCCCGTCA

>EU513212.1 Cleome witches'-broom phytoplasma strain ClWB-Hnsy 16S ribosomal RNA gene, partial sequence
CATGCAAGTCGAACGGAAACCTTCGGGTTTTAGTGGCGAACGGGTGAGTAACACGTAAGCAACCTACCCT
AAAGACGAGGATAACCATTGGAAACAGTGGCTAAGACTGGATAGGAAGATAAAAGGCATCTTGTATCTTT
TAAAAGACCTAGTTAATAGGTATGCTTTAGGAGGGGCTTGCGCCATATTAGTTAGTTGGTAGGGTAATGG
CCTACCAAGACGATGATGTGTAGCTGGACTGAGAGGTTGAACAGCCACATTGGGACTGAGACACGGCCCA
AACTCCTACGGGAGGCAGCAGTAGGGAATTTTCGGCAATGGAGGAAACTCTGACCGAGCAACGCCGCGTG
AATGACGAAGTACTTCGGTATGTAAAGTTCTTTTATCGAGGAAGAAAAGCAAATGGCGAACCATTTGTTT
GCCGGTACTTGATGAATAAGCCCCGGCTAATTATGTGCCAGCAGCCGCGGTAAGACATAAGGGGCAAGTG
TTATCCGGAATTATTGGGCGTAAAGGGTGCGTAGGCGGTCTAGTAAGTCAGTGGTGTAATGGCAACGCTT
AACGTTGTCCGGCTATTGAAACTGCTAAACTTGAGTTAGATAGAGGCGAGTGGAATTCCATGTGTAGCGG
TAAAATGCGTAAATATATGGAGGGACACCAGAGGCGTAGGCGGCTCGCTGGGTCTTAACTGACGCTGAGG
CACGAAAGCGTGGGGAGCAAACAGGATTAGATACCCTGGTAGTCCACGCCGTAAACGATGAGTACTAAGT
GTCGGGTTAAACCGGTACTGAAGTTAACACATTAAGTACTCCGCCTGAGTAGTACGTACGCAAGTATGAA
ACTTAAAGGAATTGACGGGACTCCGCACAAGCGGTGGATCATGTTGTTTAATTCGAAGATACCCGAAAAA
CCTTACCAGGTCTTGACATGTTTTTGCAAAATGATAGTAATATCGTGGAGGTTACCAGAAACACAGGTGG
TGCATGGTTGTCGTCAGCTCGTGTCGTGAGATGTTAGGTTAAGTCCTAAAACGAGCGAAACCCTTATCGT
TAGTTGCCAGCACGTTATGGTGGGGACTTTAACGAGACTGCCAATGATAAATTGGAGGAAGGTGAGGATC
ACGTCAAATCAGCATGCCCCTTATGACCTGGGCTACAAACGTGATACAATGGCTGTTACAAAGGGTAGCT
GAAACGCAAGTTCTTGGCCAATCCCCAAAAACAGTCCCAGTCCGGATTGAAGTCTGCAACTCGACTTCAT
GAAGTTGGAATCGCTAGTAATCGCGAATCAGCATGTCGCGGTGAATACGTTCTCGGGGTTTGTACACACC
GCCCGTCAAACCACGAAAGTTGGCAATACCCCAAAACGGTAGCCTAACTCGTTTATTCGAGAGGGCGCCG
TCTAAGGTAGGGTCGATGATTGGGGTTAAG

>EU779826.1 Common Parthenium witches'-broom phytoplasma strain YJJ2 16S ribosomal RNA gene, partial sequence
ACGACTGCTAAGACTGGATAGGAAGATAAAAGGCATCTTGTATCTTTTAAAAGACCTAGTTAATAGGTAT
GCTTTAGGAGGGGCTTGCGCCATATTAGTTAGTTGGTAGGGTAATGGCCTACCAAGACGATGATGTGTAG
CTGGACTGAGAGGTTGAACAGCCACATTGGGACTGAGACACGGCCCAAACTCCTACGGGAGGCAGCAGTA
GGGAATTTTCGGCAATGGAGGAAACTCTGACCGAGCAACGCCGCGTGAATGACGAAGTACTTCGGTATGT
AAAGTTCTTTTATCGAGGAAGAAAAGCAAATGGCGAACCATTTGTTTGCCGGTACTTGATGAATAAGCCC
CGGCTAATTATGTGCCAGCAGCCGCGGTAAGACATAAGGGGCAAGTGTTATCCGGAATTATTGGGCGTAA
AGAGTGCGTAGGCGGTCTAGTAAGTCAGTGGTGTAATGGCAACGCTTAACGTTGTCCGGCTATTGAAACT
GCTAAACTTGAGTTAGATAGAGGCGAGTGGAATTCCATGTGTAGCGGTAAAATGCGTAAATATATGGAGG
AACACCAGAGGCGTAGGCGGCTCGCTGGGTCTTAACTGACGCTGAGGCACGAAAGCGTGGGGAGCAAACA
GGATTAGATACCCTGGTAGTCCACGCCGTAAACGATGAGTACTAAGTGTCGGGTTAAACCGGTACTGAAG
TTAACACATTAAGTACTCCGCCTGAGTAGTACGTACGCAAGTATGAAACTTAAAGGAATTGACGGGACTC
CGCACAAGCGGTGGATCATGTTGTTTAATTCGAAGATACCCGAAAAACCTTACCAGGTCTTGACATGTTT
TTGCAAAATGATAGTAATATCGTGGAGGTTACCAGAAACACAGGTGGTGCATGGTTGTCGTCAGCTCGTG
TCGTGAGATGTTAGGTTAAGTCCTAAAACGAGCGAAACCCTTATCGTTAGTTGCCAGCACGTTATGGTGG
GGACTTTAACGAGACTGCCAATGATAAATTGGAGGAAGGTGAGGATCACGTCAAATCAGCATGCCCCTTA
TGACCTGGGCTACAAACGTGATACAATGGCTGTTACAAAGGGTAGCTGAAACGCAAGTTCTTGGCCAATC
CCCAAAAACAGTCCCAGTCCGGATTGAGGTCTGCAACTCGACTTCATGAAGTTGGAATCGCTAGTAATCG
CGAATCAGCATGTCGCGGTGAATACGTTCGCGGGGTTTGTACACACCGC

>KX645865.1 'Corchorus aestuans' phyllody phytoplasma isolate CAP-P1P7-HnHk 16S ribosomal RNA gene, partial sequence; 16S-23S ribosomal RNA intergenic spacer and tRNA-Ile gene, complete sequence; and 23S ribosomal RNA gene, partial sequence
AAGAGTTTGATCCTGGCTCAGGATTAACGCTGGCGGCGTGCCTAATACATGCAAGTCGAACGGAAACCTT
CGGGTTTTAGTGGCGAACGGGTGAGTAACACGTAAGCAACCTACCCTAAAGACGAGGATAACCATTGGAA
ACAGTGGCTAAGACTGGATAGGAAGATAAAAGGCATCTTGTATCTTTTAAAAGACCTAGTTAATAGGTAT
GCTTTAGGAGGGGCTTGCGCCATATTAGTTAGTTGGTAGGGTAATGGCCTACCAAGACGATGATGTGTAG
CTGGACTGAGAGGTTGAACAGCCACATTGGGACTGAGACACGGCCCAAACTCCTACGGGAGGCAGCGGTA
GGGAATTTTCGGCAATGGAGGAAACTCTGACCGAGCAACGCCGCGTGAATGACGAAGTACTTCGGTATGT
AAAGTTCTTTTATCGAGGAAGAAAAGCAAATGGCGAACCATTTGTTTGCCGGTACTTGATGAATAAGCCC
CGGCTAATTATGTGCCAGCAGCCGCGGTAAGACATAAGGGGCAAGTGTTATCCGGAATTATTGGGCGTAA
AGGGTGCGTAGGCGGTCTAGTAAGTCAGTGGTGTAATGGCAACGCTTAACGTTGTCCGGCTATTGAAACT
GCTAAACTTGAGTTAGATAGAGGCGAGTGGAATTCCATGTGTAGCGGTAAAATGCGTAAATATATGGAGG
AACACCAGAGGCGTAGGCGGCTCGCTGGGTCTTAACTGACGCTGAGGCACGAAAGCGTGGGGAGCAAACA
GGATTAGATACCCTGGTAGTCCACGCCGTAAACGATGAGTACTAAGTGTCGGGTTAAACCGGTACTGAAG
TTAACACATTAAGTACTCCGCCTGAGTAGTACGTACGCAAGTATGAAACTTAAAGGAATTGACGGGACTC
CGCACAAGCGGTGGATCATGTTGTTTAATTCGAAGATACCCGAAAAACCTTACCAGGTCTTGACATGTTT
TTGCAAAATGATAGTAATATCGTGGAGGTTACCAGAAACACAGGTGGTGCATGGTTGTCGTCAGCTCGTG
TCGTGAGATGTTAGGTTAAGTCCTAAAACGAGCGAAACCCTTATCGTTAGTTGCCAGCACGTTATGGTGG
GGACTTTAACGAGACTGCCAATGATAAATTGGAGGAAGGTGAGGATCACGTCAAATCAGCATGCCCCTTA
TGACCTGGGCTACAAACGTGATACAATGGCTGTTACAAAGGGTAGCTGAAACGCAAGTTCTTGGCCAATC
CCCAAAAACAGTCCCAGTCCGGATTGAAGTCTGCAACTCGACTTCATGAAGTTGGAATCGCTAGTAATCG
CGAATCAGCATGTCGCGGTGAATACGTTCTCGGGGTTTGTACACACCGCCCGTCAAACCACGAAAGTTGG
CAATACCCCAAAACGGTAGCCTAACTCGTTTATTCGAGAGGGCGCCGTCTAAGGTAGGGTCGATGATTGG
GGTTAAGTCGTAACAAGGTATCCCTACCGGAAGGTGGGGATGGATCACCTCCTTTCTAAGGAAACCAATA
AAATCAATCATCTTCAGTTTTGAAAGACTTAGGCAACTAAGTTTTTCTTCGTGACTTCACGAAGGGCCTA
TAGCTCAGTTGGTTAGAGCACACGCCTGATAAGCGTGAGGTCGGTGGTTCAAGTCCATTTAGGCCCACCA
GAGTTATAGGTTTCGTAAGAACACAAATTCTTTGAAAATTAGGTAAATAATAGTTATTTATCCGGAACAT
TAAAGGAAATAAGAGCGCACAGTGGATGCCTAGGCACCAAGAGCCGATGAAGGACG

>EF656453.1 Crotalaria witches'-broom phytoplasma 16S ribosomal RNA gene,complete sequence
CATGCAAGTCGAACGGAAACCTTCGGGTTTTAGTGGCGAACGGGTGAGTAACACGTAAGCAACCTACCCT
AAAGACGAGGATAACCATTGGAAACAGTGGCTAAGACTGGATAGGAAGATAAAAGGCATCTTGTATCTTT
TAAAAGACCTAGTTAATAGGTATGCTTTAGGAGGGGCTTGCGCCATATTAGTTAGTTGGTAGGGTAATGG
CCTACCAAGACGATGATGTGTAGCTGGACTGAGAGGTTGAACAGCCACATTGGGACTGAGACACGGCCCA
AACTCCTACGGGAGGCAGCAGTAGGGAATTTTCGGCAATGGAGGAAACTCTGACCGAGCAACGCCGCGTG
AATGACGAAGTACTTCGGTATGTAAAGTTCTTTTATCGAGGAAGAAAAGCAAATGGCGAACCATTTGTTT
GCCGGTACTTGATGAATAAGCCCCGGCTAATTATGTGCCAGCAGCCGCGGTAAGACATAAGGGGCAAGTG
TTATCCGGAATTATTGGGCGTAAAGGGTGCGTAGGCGGTCTAGTAAGTCAGTGGTGTAATGGCAACGCTT
AACGTTGTCCGGCTATTGAAACTGCTAAACTTGAGTTAGATAGAGGCGAGTGGAATTCCATGTGTAGCGG
TAAAATGCGTAAATATATGGAGGAACACCAGAGGCGTAGGCGGCTCGCTGGGTCTTAACTGACGCTGAGG
CACGAAAGCGTGGGGAGCAAACAGGATTAGATACCCTGGTAGTCCACGCCGTAAACGATGAGTACTAAGT
GTCGGGTTAAACCGGTACTGAAGTTAACACATTAAGTACTCCGCCTGAGTAGTACGTACGCAAGTATGAA
ACTTAAAGGAATTGACGGGACTCCGCACAAGCGGTGGATCATGTTGTTTAATTCGAAGATACCCGAAAAA
CCTTACCAGGTCTTGACATGTTTTTGCAAAATGATAGTAATATCGTGGAGGTTACCAGAAACACAGGTGG
TGCATGGTTGTCGTCAGCTCGTGTCGTGAGATGTTAGGTTAAGTCCTAAAACGAGCGAAACCCTTATCGT
TAGTTGCCAGCACGTTATGGTGGGGACTTTAACGAGACTGCCAATGATAAATTGGAGGAAGGTGAGGATC
ACGTCAAATCAGCATGCCCCTTATGACCTGGGCTACAAACGTGATACAATGGCTGTTACAAAGGGTAGCT
GAAACGCAAGTTCTTGGCCAATCCCCAAAAACAGTCCCAGTCCGGATTGAAGTCTGCAACTCGACTTCAT
GAAGTTGGAATCGCTAGTAATCGCGAATCAGCATGTCGCGGTGAATACGTTCTCGGGGTTTGTACACACC
GCCCGTCAAACCACGAAAGTTGGCAATACCCCAAAACGGTAGCCTAACTCGTTTATTCGAGAGGGCGCCG
TCTAAGGTAGGGTCGATGATTGGGGTTAAGTCGTAACAAGGTATCCCTACCGGAAGGTGGGGATGGATCA
CCTCCTTTCTAAGGAAACCAATAAAATCAATCATCTTCAGTTTTGAAAGACTTAGGCAACTAAGTTTTTC
TTCGTGACTTCACGAAGGGCCTATAGCTCAGTTGGTTAGAGCACACGCCTGATAAGCGTGAGGTCGGTGG
TTCAAGTCCATTTAGGCCCACCAGAGTTATAGGTTTCGTAAGAACACAAATTCTTTGAAAATTAGGTAAA
TAATAGTTATTTATCCGGAACATTAAAGGAAATAAGAGC

>GU113152.1 'Desmodium ovalifolium' witches'-broom phytoplasma strain DeOWB 16S ribosomal RNA gene, partial sequence
CATGCAAGTCGAACGGAAACCTTCGGGTTTTAGTGGCGAACGGGTGAGTAACACGTAAGCAACCTACCCT
AAAGACGAGGATAACCATTGGAAACAGTGGCTAAGACTGGATAGGAAGATAAAAGGCATCTTGTATCTTT
TAAAAGACCTAGTTAATAGGTATGCTTTAGGAGGGGCTTGCGCCATATTAGTTAGTTGGTAGGGTAATGG
CCTACCAAGACGATGATGTGTAGCTGGACTGAGAGGTTGAACAGCCACATTGGGACTGAGACACGGCCCA
AACTCCTACGGGAGGCAGCAGTAGGGAATTTTCGGCAATGGAGGAAACTCTGACCGAGCAACGCCGCGTG
AATGACGAAGTACTTCGGTATGTAAAGTTCTTTTATCGAGGAAGAAAAGCAAATGGCGAACCATTTGTTT
GCCGGTACTTGATGAATAAGCCCCGGCTAATTATGTGCCAGCAGCCGCGGTAAGACATAAGGGGCAAGTG
TTATCCGGAATTATTGGGCGTAAAGGGTGCGTAGGCGGTCTAGTAAGTCAGTGGTGTAATGGCAACGCTT
AACGTTGTCCGGCTATTGAAACTGCTAAACTTGAGTTAGATAGAGGCGAGTGGAATTCCATGTGTAGCGG
TAAAATGCGTAAATATATGGAGGAACACCAGAGGCGTAGGCGGCTCGCTGGGTCTTAACTGACGCTGAGG
CACGAAAGCGTGGGGAGCAAACAGGATTAGATACCCTGGTAGTCCACGCCGTAAACGATGAGTACTAAGT
GTCGGGTTAAACCGGTACTGAAGTTAACACATTAAGTACTCCGCCTGAGTAGTACGTACGCAAGTATGAA
ACTTAAAGGAATTGACGGGACTCCGCACAAGCGGTGGATCATGTTGTTTAATTCGAAGATACCCGAAAAA
CCTTACCAGGTCTTGACATGTTTTTGCAAAATGATAGTAATATCGTGGAGGTTACCAGAAACACAGGTGG
TGCATGGTTGTCGTCAGCTCGTGTCGTGAGATGTTAGGTTAAGTCCTAAAACGAGCGAAACCCTTATCGT
TAGTTGCCAGCACGTTATGGTGGGGACTTTAACGAGACTGCCAATGATAAATTGGAGGAAGGTGAGGATC
ACGTCAAATCAGCATGCCCCTTATGACCTGGGCTACAAACGTGATACAATGGCTGTTACAAAGGGTAGCT
GAAACGCAAGTTCTTGGCCAATCCCCAAAAACAGTCCCAGTCCGGATTGAAGTCTGCAACTCGACTTCAT
GAAGTTGGAATCGCTAGTAATCGCGAATCAGCATGTCGCGGTGAATACGTTCTCGGGGTTTGTACACACC
GCCCGTCAAACCACGAAAGTTGGCAATACCCCAAAACGGTAGCCTAACTCGTTTATTCGAGAGGGCGCCG
TCTAAGGTAGGGTCGATGATTGGGGTTAAG

>MH144204.1 'Eclipta prostrata' phytoplasma clone Ep1 16S ribosomal RNA gene, partial sequence
GAAACGACTGCTAAGACTGGATAGGAAGATAAAAGGCATCTTGTATCTTTTAAAAGACCTAGTTAATAGG
TATGCTTTAGGAGGGGCTTGCGCCATATTAGTTAGTTGGTAGGGTAATGGCCTACCAAGACGATGATGTG
TAGCTGGACTGAGAGGTTGAACAGCCACATTGGGACTGAGACACGGCCCAAACTCCTACGGGAGGCAGCA
GTAGGGAATTTTCGGCAATGGAGGAAACTCTGACCGAGCAACGCCGCGTGAATGACGAAGTACTTCGGTA
TGTAAAGTTCTTTTATCGAGGAAGAAAAGCAAATGGCGAACCATTTGTTTGCCGGTACTTGATGAATAAG
CCCCGGCTAATTATGTGCCAGCAGCCGCGGTAAGACATAAGGGGCAAGTGTTATCCGGAATTATTGGGCG
TAAAGGGTGCGTAGGCGGTCTAGTAAGTCAGTGGTGTAATGGCAACGCTTAACGTTGTCCGGCTATTGAA
ACTGCTAAACTTGAGTTAGATAGAGGCGAGTGGAATTCCATGTGTAGCGGTAAAATGCGTAAATATATGG
AGGAACACCAGAGGCGTAGGCGGCTCGCTGGGTCTTAACTGACGCTGAGGCACGAAAGCGTGGGGAGCAA
ACAGGATTAGATACCCTGGTAGTCCACGCCGTAAACGATGAGTACTAAGTGTCGGGTTAAACCGGTACTG
AAGTTAACACATTAAGTACTCCGCCTGAGTAGTACGTACGCAAGTATGAAACTTAAAGGAATTGACGGGA
CTCCGCACAAGCGGTGGATCATGTTGTTTAATTCGAAGATACCCGAAAAACCTTACCAGGTCTTGACATG
TTTTTGCAAAATGATAGTAATATCGTGGAGGTTACCAGAAACACAGGTGGTGCATGGTTGTCGTCAGCTC
GTGTCGTGAGATGTTAGGTTAAGTCCTAAAACGAGCGAAACCCTTATCGTTAGTTGCCAGCACGTTATGG
TGGGGACTTTAACGAGACTGCCAATGATAAATTGGAGGAAGGTGAGGATCACGTCAAATCAGCATGCCCC
TTATGACCTGGGCTACAAACGTGATACAATGGCTGTTACAAAGGGTAGCTGAAACGCAAGTTCTTGGCCA
ATCCCCAAAAACAGTCCCAGTCCGGATTGAAGTCTGCAACTCGACTTCATGAAGTTGGAATCGCTAGTAA
TCGCGAATCAGCATGTCGCGGTGAATACGTTCTCGGGGTTTGTACACACCGCCCGTCA

>MW353971.1 'Emilia sonchifolia' witches'-broom phytoplasma clone EsWB-hnda 16S ribosomal RNA gene, partial sequence
ACACGTAAGCAACCTACCCTAAAGACGAGGATAACCATTGGAAACAGTGGCTAAGACTGGATAGGAAGAT
AAAAGGCATCTTGTATCTTTTAAAAGACCTAGTTAATAGGTATGCTTTAGGAGGGGCTTGCGCCATATTA
GTTAGTTGGTAGGGTAATGGCCTACCAAGACGATGATGTGTAGCTGGACTGAGAGGTTGAACAGCCACAT
TGGGACTGAGACACGGCCCAAACTCCTACGGGAGGCAGCAGTAGGGAATTTTCGGCAATGGAGGAAACTC
TGACCGAGCAACGCCGCGTGAATGACGAAGTACTTCGGTATGTAAAGTTCTTTTATCGAGGAAGAAAAGC
AAATGGCGAACCATTTGTTTGCCGGTACTTGATGAATAAGCCCCGGCTAATTATGTGCCAGCAGCCGCGG
TAAGACATAAGGGGCAAGTGTTATCCGGAATTATTGGGCGTAAAGGGTGCGTAGGCGGTCTAGTAAGTCA
GTGGTGTAATGGCAACGCTTAACGTTGTCCGGCTATTGAAACTGCTAAACTTGAGTTAGATAGAGGCGAG
TGGAATTCCATGTGTAGCGGTAAAATGCGTAAATATATGGAGGAACACCAGAGGCGTAGGCGGCTCGCTG
GGTCTTAACTGACGCTGAGGCACGAAAGCGTGGGGAGCAAACAGGATTAGATACCCTGGTAGTCCACGCC
GTAAACGATGAGTACTAAGTGTCGGGTTAAACCGGTACTGAAGTTAACACATTAAGTACTCCGCCTGAGT
AGTACGTACGCAAGTATGAAACTTAAAGGAATTGACGGGACTCCGCACAAGCGGTGGATCATGTTGTTTA
ATTCGAAGATACCCGAAAAACCTTACCAGGTCTTGACATGTTTTTGCAAAATGATAGTAATATCGTGGAG
GTTACCAGAAACACAGGTGGTGCATGGTTGTCGTCAGCTCGTGTCGTGAGATGTTAGGTTAAGTCCTAAA
ACGAGCGAAACCCTTATCGTTAGTTGCCAGCACGTTATGGTGGGGACTTTAACGAGACTGCCAATGATAA
ATTGGAGGAAGGTGAGGATCACGTCAAATCAGCATGCCCCTTATGACCTGGGCTACAAACGTGATACAAT
GGCTGTTACAAAGGGTAGCTGAAACGCAAGTTCTTGGCCAATCCCCAAAAACAGTCCCAGTCCGGATTGA
AGTCTGCAACTCGACTTCATGAAGTTGGAATCGCTAGTAATCGCGAATCAGCATGTCGCGGTGAATACGT
TCTCGGGGTTTGTACACACCGCCCGTCAAACCACGAAAGTTGGCAATACCCCAAAACGGTAGCC

>GU113158.1 'Gynura crepidioides' phyllody phytoplasma strain GP1 16S ribosomal RNA gene, partial sequence
CATGCAAGTCGAACGGAAACCTTCGGGTTTTAGTGGCGAACGGGTGAGTAACACGTAAGCAACCTACCCT
AAAGACGAGGATAACCATTGGAAACAGTGGCTAAGACTGGATAGGAAGATAAAAGGCATCTTGTATCTTT
TAAAAGACCTAGTTAATAGGTATGCTTTAGGAGGGGCTTGCGCCATATTAGTTAGTTGGTAGGGTAATGG
CCTACCAAGACGATGATGTGTAGCTGGACTGAGAGGTTGAACAGCCACATTGGGACTGAGACACGGCCCA
AACTCCTACGGGAGGCAGCAGTAGGGAATTTTCGGCAATGGAGGAAACTCTGACCGAGCAACGCCGCGTG
AATGACGAAGTACTTCGGTATGTAAAGTTCTTTTATCGAGGAAGAAAAGCAAATGGCGAACCATTTGTTT
GCCGGTACTTGATGAATAAGCCCCGGCTAATTATGTGCCAGCAGCCGCGGTAAGACATAAGGGGCAAGTG
TTATCCGGAATTATTGGGCGTAAAGGGTGCGTAGGCGGTCTAGTAAGTCAGTGGTGTAATGGCAACGCTT
AACGTTGTCCGGCTATTGAAACTGCTAAACTTGAGTTAGATAGAGGCGAGTGGAATTCCATGTGTAGCGG
TAAAATGCGTAAATATATGGAGGAACACCAGAGGCGTAGGCGGCTCGCTGGGTCTTAACTGACGCTGAGG
CACGAAAGCGTGGGGAGCAAACAGGATTAGATACCCTGGTAGTCCACGCCGTAAACGATGAGTACTAAGT
GTCGGGTTAAACCGGTACTGAAGTTAACACATTAAGTACTCCGCCTGAGTAGTACGTACGCAAGTATGAA
ACTTAAAGGAATTGACGGGACTCCGCACAAGCGGTGGATCATGTTGTTTAATTCGAAGATACCCGAAAAA
CCTTACCAGGTCTTGACATGTTTTTGCAAAATGATAGTAATATCGTGGAGGTTACCAGAAACACAGGTGG
TGCATGGTTGTCGTCAGCTCGTGTCGTGAGATGTTAGGTTAAGTCCTAAAACGAGCGAAACCCTTATCGT
TAGTTGCCAGCACGTTATGGTGGGGACTTTAACGAGACTGCCAATGATAAATTGGAGGAAGGTGAGGATC
ACGTCAAATCAGCATGCCCCTTATGACCTGGGCTACAAACGTGATACAATGGCTGTTACAAAGGGTAGCT
GAAACGCAAGTTCTTGGCCAATCCCCAAAAACAGTCCCAGTCCGGATTGAAGTCTGCAACTCGACTTCAT
GAAGTTGGAATCGCTAGTAATCGCGAATCAGCATGTCGCGGTGAATACGTTCTCGGGGTTTGTACACACC
GCCCGTCAAACCACGAAAGTTGGCAATACCCCAAAACGGTAGCCTAACTCGTTTATTCGAGAGGGCGCCG
TCTAAGGTAGGGTCGATGATTGGGGTTAAG

>KT890349.1 Candidatus Phytoplasma citri clone RTSF-DS1B 16S ribosomal RNA gene, partial sequence
GAAACAGTGGCTAAGACTGGATAGGAAGATAAAAGGCATCTTGTATCTTTTAAAAGACCTAGTTAATAGG
TATGCTTTAGGAGGGGCTTGCGCCATATTAGTTAGTTGGTAGGGTAATGGCCTACCAAGACGATGATGTG
TAGCTGGACTGAGAGGTTGAACAGCCACATTGGGACTGAGACACGGCCCAAACTCCTACGGGAGGCAGCA
GTAGGGAATTTTCGGCAATGGAGGAAACTCTGACCGAGCAACGCCGCGTGAATGACGAAGTACTTCGGTA
TGTAAAGTTCTTTTATCGAGGAAGAAAAGCAAATGGCGAACCATTTGTTTGCCGGTACTTGATGAATAAG
CCCCGGCTAATTATGTGCCAGCAGCCGCGGTAAGACATAAGGGGCAAGTGTTATCCGGAATTATTGGGCG
TAAAGGGTGCGTAGGCGGTCTAGTAAGTCAGTGGTGTAATGGCAACGCTTAACGTTGTCCGGCTATTGAA
ACTGCTAAACTTGAGTTAGATAGAGGCGAGTGGAATTCCATGTGTAGCGGTAAAATGCGTAAATATATGG
AGGAACACCAGAGGCGTAGGCGGCTCGCTGGGTCTTAACTGACGCTGAGGCACGAAAGCGTGGGGAGCAA
ACAGGATTAGATACCCTGGTAGTCCACGCCGTAAACGATGAGTACTAAGTGTCGGGTTAAACCGGTACTG
AAGTTAACACATTAAGTACTCCGCCTGAGTAGTACGTACGCAAGTATGAAACTTAAAGGAATTGACGGGA
CTCCGCACAAGCGGTGGATCATGTTGTTTAATTCGAAGATACCCGAAAAACCTTACCAGGTCTTGACATG
TTTTTGCAAAATGATAGTAATATCGTGGAGGTTACCAGAAACACAGGTGGTGCATGGTTGTCGTCAGCTC
GTGTCGTGAGATGTTAGGTTAAGTCCTAAAACGAGCGAAACCCTTATCGTTAGTTGCCAGCACGTTATGG
TGGGGACTTTAACGAGACTGCCAATGATAAATTGGAGGAAGGTGAGGATCACGTCAAATCAGCATGCCCC
TTATGACCTGGGCTACAAACGTGATACAATGGCTGTTACAAAGGGTAGCTGAAACGCAAGTTCTTGGCCA
ATCCCCAAAAACAGTCCCAGTCCGGATTGAAGTCTGCAACTCGACTTCATGAAGTTGGAATCGCTAGTAA
TCGCGAATCAGCATGTCGCGGTGAATACGTTCTCGGGGTTTGTACACACCGCCCGTCA

>MZ353520.1 'Melochia corchorifolia' witches'-broom phytoplasma isolate McWB-hnda 16S ribosomal RNA gene, partial sequence
GAGTACACGTAAGCAACCTACCCTAAAGACGAGGATAACCATTGGAAACAGTGGCTAAGACTGGATAGGA
AGATAAAAGGCATCTTGTATCTTTTAAAAGACCTAGTTAATAGGTATGCTTTAGGAGGGGCTTGCGCCAT
ATTAGTTAGTTGGTAGGGTAATGGCCTACCAAGACGATGATGTGTAGCTGGACTGAGAGGTTGAACAGCC
ACATTGGGACTGAGACACGGCCCAAACTCCTACGGGAGGCAGCAGTAGGGAATTTTCGGCAATGGAGGAA
ACTCTGACCGAGCAACGCCGCGTGAATGACGAAGTACTTCGGTATGTAAAGTTCTTTTATCGAGGAAGAA
AAGCAAATGGCGAACCATTTGTTTGCCGGTACTTGATGAATAAGCCCCGGCTAATTATGTGCCAGCAGCC
GCGGTAAGACATAAGGGGCAAGTGTTATCCGGAATTATTGGGCGTAAAGGGTGCGTAGGCGGTCTAGTAA
GTCAGTGGTGTAATGGCAACGCTTAACGTTGTCCGGCTATTGAAACTGCTAAACTTGAGTTAGATAGAGG
CGAGTGGAATTCCATGTGTAGCGGTAAAATGCGTAAATATATGGAGGAACACCAGAGGCGTAGGCGGCTC
GCTGGGTCTTAACTGACGCTGAGGCACGAAAGCGTGGGGAGCAAACAGGATTAGATACCCTGGTAGTCCA
CGCCGTAAACGATGAGTACTAAGTGTCGGGTTAAACCGGTACTGAAGTTAACACATTAAGTACTCCGCCT
GAGTAGTACGTACGCAAGTATGAAACTTAAAGGAATTGACGGGACTCCGCACAAGCGGTGGATCATGTTG
TTTAATTCGAAGATACCCGAAAAACCTTACCAGGTCTTGACATGTTTTTGCAAAATGATAGTAATATCGT
GGAGGTTACCAGAAACACAGGTGGTGCATGGTTGTCGTCAGCTCGTGTCGTGAGATGTTAGGTTAAGTCC
TAAAACGAGCGAAACCCTTATCGTTAGTTGCCAGCACGTTATGGTGGGGACTTTAACGAGACTGCCAATG
ATAAATTGGAGGAAGGTGAGGATCACGTCAAATCAGCATGCCCCTTATGACCTGGGCTACAAACGTGATA
CAATGGCTGTTACAAAGGGTAGCTGAAACGCAAGTTCTTGGCCAATCCCCAAAAACAGTCCCAGTCCGGA
TTGAAGTCTGCAACTCGACTTCATGAAGTTGGAATCGCTAGTAATCGCGAATCAGCATGTCGCGGTGAAT
ACGTTCTCGGGGTTTGTACACACCGCCCGTCAAACCACGAAAGTTGGCAATACCCCAAAACGGTAGCCTA
ACTCGT

>KP057205.1 'Vasconcellea cundinamarcensis' little leaf phytoplasma 16S ribosomal RNA gene, partial sequence
GAAACGACTGCTAAGACTGGATAGGAAGATAAAAGGCATCTTGTATCTTTTAAAAGACCTAGTTAATGGG
TATGCTTTAGGAGGGGCTTGCGCCATATTAGTTAGTTGGTAGGGTAATGGCCTACCAAGACGATGATGTG
TAGCTGGACTGAGAGGTTGAACAGCCACATTGGGACTGAGACACGGCCCAAACTCCTACGGGAGGCAGCA
GTAGGGAATTTTCGGCAATGGAGGAAACTCTGACCGAGCAACGCCGCGTGAATGACGAAGTACTTCGGTA
TGTAAAGTTCTTTTATCGAGGAAGAAAAGTAAATGGCGAACCATTTGTTTGCCGGTACTTGATGAATAAG
CCCCGGCTAATTATGTGCCAGCAGCCGCGGTAAGACATAAGGGGCAAGTGTTATCCGGAATTATTGGGCG
TAAAGGGTGCGTAGGCGGTCTAGTAAGTCAGTGGTGTAATGGCAACGCTTAACGTTGTCCGGCTATTGAA
ACTGCTAAACTTGAGTTAGATAGAGGCGAGTGGAATTCCATGTGTAGCGGTAAAATGCGTAAATATATGG
AGGAACACCAGAGGCGTGGGCGGCTCGCTGGGTCTTAACTGACGCTGAGGCACGAAAGCGTGGGGAGCAA
ACAGGATTAGATACCCTGGTAGTCCACGCCGTAAACGATGAGTACTAAGTGTCGGGTTAAACCGGTACTG
AAGTTAACACATTAAGTACTCCGCCTGAGTAGTACGTACGCAAGTATGAAACTTAAAGGAATTGACGGGA
CTCCGCACAAGCGGTGGATCATGTTGTTTAATTCGAAGATACCCGAAAAACCTTACCAGGTCTTGACATG
TTTTTGCAAAATGATAGTAATATCGTGGAGGTTACCAGAAACACAGGTGGTGCATGGTTGTCGTCAGCTC
GTGTCGTGAGATGTTAGGTTAAGTCCTAAAACGAGCGAAACCCTTATCGTTAGTTGCCAGCACGTTATGG
TGGGGACTTTAACGAGACTGCCAATGATAAATTGGAGGAAGGTGAGGATCACGTCAAATCAGCATGCCCC
TTATGACCTGGGCTACAAACGTGATACAATGGCTGTTACAAAGGGTAGCTGAAACGCAAGTTCTTGGCCA
ATCCCCAAAAACAGTCCCAGTCCGGATTGAAGTCTGCAACTCGACTTCATGAAGTTGGAATCGCCAGTAA
TCGCGAATCAGCATGTCGCGGTGAATACGTTCTCGGGGTTTGTACACACCGCCCGTCA

>GU113148.1 Peanut witches'-broom phytoplasma strain PnWB-Hn1 16S ribosomal RNA gene, partial sequence
CATGCAAGTCGAACGGAAACCTTCGGGTTTTAGTGGCGAACGGGTGAGTAACACGTAAGCAACCTACCCT
AAAGACGAGGATAACCATTGGAAACAGTGGCTAAGACTGGATAGGAAGATAAAAGGCATCTTGTATCTTT
TAAAAGACCTAGTTAATAGGTATGCTTTAGGAGGGGCTTGCGCCATATTAGTTAGTTGGTAGGGTAATGG
CCTACCAAGACGATGATGTGTAGCTGGACTGAGAGGTTGAACAGCCACATTGGGACTGAGACACGGCCCA
AACTCCTACGGGAGGCAGCAGTAGGGAATTTTCGGCAATGGAGGAAACTCTGACCGAGCAACGCCGCGTG
AATGACGAAGTACTTCGGTATGTAAAGTTCTTTTATCGAGGAAGAAAAGCAAATGGCGAACCATTTGTTT
GCCGGTACTTGATGAATAAGCCCCGGCTAATTATGTGCCAGCAGCCGCGGTAAGACATAAGGGGCAAGTG
TTATCCGGAATTATTGGGCGTAAAGGGTGCGTAGGCGGTCTAGTAAGTCAGTGGTGTAATGGCAACGCTT
AACGTTGTCCGGCTATTGAAACTGCTAAACTTGAGTTAGATAGAGGCGAGTGGAATTCCATGTGTAGCGG
TAAAATGCGTAAATATATGGAGGAACACCAGAGGCGTAGGCGGCTCGCTGGGTCTTAACTGACGCTGAGG
CACGAAAGCGTGGGGAGCAAACAGGATTAGATACCCTGGTAGTCCACGCCGTAAACGATGAGTACTAAGT
GTCGGGTTAAACCGGTACTGAAGTTAACACATTAAGTACTCCGCCTGAGTAGTACGTACGCAAGTATGAA
ACTTAAAGGAATTGACGGGACTCCGCACAAGCGGTGGATCATGTTGTTTAATTCGAAGATACCCGAAAAA
CCTTACCAGGTCTTGACATGTTTTTGCAAAATGATAGTAATATCGTGGAGGTTACCAGAAACACAGGTGG
TGCATGGTTGTCGTCAGCTCGTGTCGTGAGATGTTAGGTTAAGTCCTAAAACGAGCGAAACCCTTATCGT
TAGTTGCCAGCACGTTATGGTGGGGACTTTAACGAGACTGCCAATGATAAATTGGAGGAAGGTGAGGATC
ACGTCAAATCAGCATGCCCCTTATGACCTGGGCTACAAACGTGATACAATGGCTGTTACAAAGGGTAGCT
GAAACGCAAGTTCTTGGCCAATCCCCAAAAACAGTCCCAGTCCGGATTGAAGTCTGCAACTCGACTTCAT
GAAGTTGGAATCGCTAGTAATTGCGAATCAGCATGTCGCGGTGAATACGTTCTCGGGGTTTGTACACACC
GCCCGTCAAACCACGAAAGTTGGCAATACCCCAAAACGGTAGCCTAACTCGTTTATTCGAGAGGGCGCCG
TCTAAGGTAGGGTCGATGATTGGGGTTAAG

>ON408360.1 'Phoenix dactylifera' yellow phytoplasma isolate HK3 16S ribosomal RNA gene, partial sequence
GAAACGACTGCTAAGACTGGATAGGAAGATAAAAGGCATCTTGTATCTTTTAAAAGACCTAGTTAATAGG
TATGCTTTAGGAGGGGCTTGCGCCATATTAGTTAGTTGGTAGGGTAATGGCCTACCAAGACGATGATGTG
TAGCTGGACTGAGAGGTTGAACAGCCACATTGGGACTGAGACACGGCCCAAACTCCTACGGGAGGCAGCA
GTAGGGAATTTTCGGCAATGGAGGAAACTCTGACCGAGCAACGCCGCGTGAATGACGAAGTACTTCGGTA
TGTAAAGTTCTTTTATCGAGGAAGAAAAGCAAATGGCGAACCATTTGTTTGCCGGTACTTGATGAATAAG
CCCCGGCTAATTATGTGCCAGCAGCCGCGGTAAGACATAAGGGGCAAGTGTTATCCGGAATTATTGGGCG
TAAAGGGTGCGTAGGCGGTCTAGTAAGTCAGTGGTGTAATGGCAACGCTTAACGTTGTCCGGCTATTGAA
ACTGCTAAACTTGAGTTAGATAGAGGCGAGTGGAATTCCATGTGTAGCGGTAAAATGCGTAAATATATGG
AGGAACACCAGAGGCGTAGGCGGCTCGCTGGGTCTTAACTGACGCTGAGGCACGAAAGCGTGGGGAGCAA
ACAGGATTAGATACCCTGGTAGTCCACGCCGTAAACGATGAGTACTAAGTGTCGGGTTAAACCGGTACTG
AAGTTAACACATTAAGTACTCCGCCTGAGTAGTACGTACGCAAGTATGAAACTTAAAGGAATTGACGGGA
CTCCGCACAAGCGGTGGATCATGTTGTTTAATTCGAAGATACCCGAAAAACCTTACCAGGTCTTGACATG
TTTTTGCAAAATGATAGTAATATCGTGGAGGTTACCAGAAACACAGGTGGTGCATGGTTGTCGTCAGCTC
GTGTCGTGAGATGTTAGGTTAAGTCCTAAAACGAGCGAAACCCTTATCGTTAGTTGCCAGCACGTTATGG
TGGGGACTTTAACGAGACTGCCAATGATAAATTGGAGGAAGGTGAGGATCACGTCAAATCAGCATGCCCC
TTATGACCTGGGCTACAAACGTGATACAATGGCTGTTACAAAGGGTAGCTGAAACGCAAGTTCTTGGCCA
ATCCCCAAAAACAGTCCCAGTCCGGATTGAAGTCTGCAACTCGACTTCATGAAGTTGGAATCGCTAGTAA
TCGCGAATCAGCATGTCGCGGTGAATACGTTCTCGGGGTTTGTACACACCGCCCGTCA

>EF990734.1 Phytoplasma sp. M2 16S ribosomal RNA gene, partial sequence
CATGCAAGTCGAACGGAAACCTTCGGGTTTTAGTGGCGAACGGGTGAGTAACACGTAAGCAACCTACCCT
AAAGACGAGGATAACCATTGGAAACAGTGGCTAAGACTGGATAGGAAGATAAAAGGCATCTTGTATCTTT
TAAAAGACCTAGTTAATAGGTATACTTTAGGAGGGGCTTGCGCCATATTAGTTAGTTGGTAGGGTAATGG
CCTACCAAGACGATGATGTGTAGCTGGACTGAGAGGTTGAACAGCCACATTGGGACTGAGACACGGCCCA
AACTCCTACGGGAGGCAGCAGTAGGGAATTTTCGGCAATGGAGGAAACTCTGACCGAGCAACGCCGCGTG
AATGACGAAGTACTTCGGTATGTAAAGTTCTTTTATCGAGGAAGAAAAGCAAATGGCGAACCATTTGTTT
GCCGGTACTTGATGAATAAGCCCCGGCTAATTATGTGCCAGCAGCCGCGGTAAGACATAAGGGGCAAGTG
TTATCCGGAATTATTGGGCGTAAAGGGTGCGTAGGCGGTCTAGTAAGTCAGTGGTGTAATGGCAACGCTT
AACGTTGTCCGGCTATTGAAACTGCTAAACTTGAGTTAGATAGAGGCGAGTGGAATTCCATGTGTAGCGG
TAAAATGCGTAAATATATGGAGGAACACCAGAGGCGTAGGCGGCTCGCTGGGTCTTAACTGACGCTGAGG
CACGAAAGCGTGGGGAGCAAACAGGATTAGATACCCTGGTAGTCCACGCCGTAAACGATGAGTACTAAGT
GTCGGGTTAAACCGGTACTGAAGTTAACACATTAAGTACTCCGCTTGAGTAGTACGTACGCAAGTATGAA
ACTTAAAGGAATTGACGGGACTCCGCACAAGCGGTGGATCATGTTGTTTAATTCGAAGATACCCGAAAAA
CCTTACCAGGTCTTGACATGTTTTTGCAAAATGATAGTAATATCGTGAAGGTTACCAGAAACACAGGTGG
TGCATGGTTGTCGTCAGCTCGTGTCGTGAGATGTTAGGTTAAGTCCTAAAACGAGCGAAACCCTTATCGT
TAGTTGCCAGCACGTTATGGTGGGGACTTTAACGAGACTGCCAATGATAAATTGGAGGAAGGTGAGGATC
ACGTCAAATCAGCATGCCCCTTATGACCTGGGCTACAAACGTGATACAATGGCTGTTACAAAGGGTAGCT
GAAACGCAAGTTCTTGGCCAATCCCCAAAAACAGTCCCAGTCCGGATTGAAGTCTGCAACTCGACTTCAT
GAAGTTGGAATCGCTAGTAATCGCGAATCAGCATGTCGCGGTGAATACGTTCTCGGGGTTTGTACACACC
GCCCGTCAAACCACGAAAGTTGGCAATACCCCAAAACGGTAGCCTAACTCGTTTATTCGAGAGGGCGCCG
TCTAAGGTAGGGTCGATGATTGGGGTTAAG

>KP027298.1 'Podocarpus nagi' fasciation phytoplasma isolate Trans-T1 16S ribosomal RNA gene, partial sequence
GAAACAGTGGCTAAGACTGGATAGGAAGATAAAAGGCATCTTGTATCTTTTAAAAGACCTAGTTAATGGG
TATGCTTTAGGAGGGGCTTGCGCCATATTAGTTAGTTGGTAGGGTAATGGCCTACCAAGACGATGATGTG
TAGCTGGACTGAGAGGTTGAACAGCCACATTGGGACTGAGACACGGCCCAAACTCCTACGGGAGGCAGCA
GTAGGGAATTTTCGGCAATGGAGGAAACTCTGACCGAGCAACGCCGCGTGAATGACGAAGTACTTCGGTA
TGTAAAGTTCTTTTATCGAGGAAGAAAAGTAAATGGCGAACCATTTGTTTGCCGGTACTTGATGAATAAG
CCCCGGCTAATTATGTGCCAGCAGCCGCGGTAAGACATAAGGGGCAAGTGTTATCCGGAATTATTGGGCG
TAAAGGGTGCGTAGGCGGTCTAGTAAGTCAGTGGTGTAATGGCAACGCTTAACGTTGTCCGGCTATTGAA
ACTGCTAAACTTGAGTTAGATAGAGGCGAGTGGAATTCCATGTGTAGCGGTAAAATGCGTAAATATATGG
AGGAACACCAGAGGCGTGGGCGGCTCGCTGGGTCTTAACTGACGCTGAGGCACGAAAGCGTGGGGAGCAA
ACAGGATTAGATACCCTGGTAGTCCACGCCGTAAACGATGAGTACTAAGTGTCGGGTTAAACCGGTACTG
AAGTTAACACATTAAGTACTCCGCCTGAGTAGTACGTACGCAAGTATGAAACTTAAAGGAATTGACGGGA
CTCCGCACAAGCGGTGGATCATGTTGTTTAATTCGAAGATACCCGAAAAACCTTACCAGGTCTTGACATG
TTTTTGCAAAATGATAGTAATATCGTGGAGGTTACCAGAAACACAGGTGGTGCATGGTTGTCGTCAGCTC
GTGTCGTGAGATGTTAGGTTAAGTCCTAAAACGAGCGAAACCCTTATCGTTAGTTGCCAGCACGTTATGG
TGGGGACTTTAACGAGACTGCCAATGATAAATTGGAGGAAGGTGAGGATCACGTCAAATCAGCATGCCCC
TTATGACCTGGGCTACAAACGTGATACAATGGCTGTTACAAAGGGTAGCTGAAACGCAAGTTCTTGGCCA
ATCCCCAAAAACAGTCCCAGTCCGGATTGAAGTCTGCAACTCGACTTCATGAAGTTGGAATCGCCAGTAA
TCGCGAATCAGCATGTCGCGGTGAATACGTTCTCGGGGTTTGTACACACCGCCCGTCA

>KY568717.1 'Praxelis clematidea' phyllody phytoplasma clone Chengmai1 16S ribosomal RNA gene, partial sequence
GAAACGACTGCTAAGACTGGATAGGAAGATAAAAGGCATCTTGTATCTTTTAAAAGACCTAGTTAATAGG
TATGCTTTAGGAGGGGCTTGCGCCATATTAGTTAGTTGGTAGGGTAATGGCCTACCAAGACGATGATGTG
TAGCTGGACTGAGAGGTTGAACAGCCACATTGGGACTGAGACACGGCCCAAACTCCTACGGGAGGCAGCA
GTAGGGAATTTTCGGCAATGGAGGAAACTCTGACCGAGCAACGCCGCGTGAATGACGAAGTACTTCGGTA
TGTAAAGTTCTTTTATCGAGGAAGAAAAGCAAATGGCGAACCATTTGTTTGCCGGTACTTGATGAATAAG
CCCCGGCTAATTATGTGCCAGCAGCCGCGGTAAGACATAAGGGGCAAGTGTTATCCGGAATTATTGGGCG
TAAAGGGTGCGTAGGCGGTCTAGTAAGTCAGTGGTGTAATGGCAACGCTTAACGTTGTCCGGCTATTGAA
ACTGCTAAACTTGAGTTAGATAGAGGCGAGTGGAATTCCATGTGTAGCGGTAAAATGCGTAAATATATGG
AGGAACACCAGAGGCGTAGGCGGCTCGCTGGGTCTTAACTGACGCTGAGGCACGAAAGCGTGGGGAGCAA
ACAGGATTAGATACCCTGGTAGTCCACGCCGTAAACGATGAGTACTAAGTGTCGGGTTAAACCGGTACTG
AAGTTAACACATTAAGTACTCCGCCTGAGTAGTACGTACGCAAGTATGAAACTTAAAGGAATTGACGGGA
CTCCGCACAAGCGGTGGATCATGTTGTTTAATTCGAAGATACCCGAAAAACCTTACCAGGTCTTGACATG
TTTTTGCAAAATGATAGTAATATCGTGGAGGTTACCAGAAACACAGGTGGTGCATGGTTGTCGTCAGCTC
GTGTCGTGAGATGTTAGGTTAAGTCCTAAAACGAGCGAAACCCTTATCGTTAGTTGCCAGCACGTTATGG
TGGGGACTTTAACGAGACTGCCAATGATAAATTGGAGGAAGGTGAGGATCACGTCAAATCAGCATGCCCC
TTATGACCTGGGCTACAAACGTGATACAATGGCTGTTACAAAGGGTAGCTGAAACGCAAGTTCTTGGCCA
ATCCCCAAAAACAGTCCCAGTCCGGATTGAAGTCTGCAACTCGACTTCATGAAGTTGGAATCGCTAGTAA
TCGCGAATCAGCATGTCGCGGTGAATACGTTCTCGGGGTTTGTACACACCGCCCG

>GU133620.1 Praxelis witches'-broom phytoplasma 16S ribosomal RNA gene, partial sequence
ACAGTGGCTAAGACTGGATAGGAAGATAAAAGGCATCTTGTAACTTTTAAAGACCTAGTTAATAGGTATG
CTTTAGGAGGGGCTTGCGCCATATTAGTTAGTTGGTAGGGTAATGGCCTACCAAGACGATGATGTGTAGC
TGGACTGAGAGGTTGAACAGCCACATTGGGACTGAGACACGGCCCAAACTCCTACGGGAGGCAGCAGTAG
GGAATTTTCGGCAATGGAGGAAACTCTGACCGAGCAACGCCGCGTGAATGACGAAGTACTTCGGTATGTA
AAGTTCTTTTATCGAGGAAGAAAAGCAAATGGCGAACCATTTGTTTGCCGGTACTTGATGAATAAGCCCC
GGCTAATTATGTGCCAGCAGCCGCGGTAAGACATAAGGGGCAAGTGTTATCCGGAATTATTGGGCGTAAA
GGGTGCGTAGGCGGTCTAGTAAGTCAGTGGTGTAATGGCAACGCTTAACGTTGTCCGGCTATTGAAACTG
CTAAACTTGAGTTAGATAGAGGCGAGTGGAATTCCATGTGTAGCGGTAAAATGCGTAAATATATGGAGGA
ACACCAGAGGCGTAGGCGGCTCGCTGGGTCTTAACTGACGCTGAGGCACGAAAGCGTGGGGAGCAAACAG
GATTAGATACCCTGGTAGTCCACGCCGTAAACGATGAGTACTAAGTGTCGGGTTAAACCGGTACTGAAGT
TAACACATTAAGTACTCCGCCTGAGTAGTACGTACGCAAGTATGAAACTTAAAGGAATTGACGGGACTCC
GCACAAGCGGTGGATCATGTTGTTTAATTCGAAGATACCCGAAAAACCTTACCAGGTCTTGACATGTTTT
TGCAAAATGATAGTAATATCGTGGAGGTTACCAGAAACACAGGTGGTGCATGGTTGTCGTCAGCTCGTGT
CGTGAGATGTTAGGTTAAGTCCTAAAACGAGCGAAACCCTTATCGTTAGTTGCCAGCACGTTATGGTGGG
GACTTTAACGAGACTGCCAATGATAAATTGGAGGAAGGTGAGGATCACGTCAAATCAGCATGCCCCTTAT
GACCTGGGCTACAAACGTGATACAATGGCTGTTACAAAGGGTAGCTGAAACGCAAGTTCTTGGCCAATCC
CCAAAAACAGTCCCAGTCCGGATTGAAGTCTGCAACTCGACTTCATGAAGTTGGAATCGCTAGTAATCGC
GAATCAGCATGTCGCGGTGAATACGTTCTCGGGGTTTGTACACACCGC

>ON408358.1 'Richardia scabra' phyllody phytoplasma isolate WZS 16S ribosomal RNA gene, partial sequence
CATGCAAGTCGAACGGAAACCTTCGGGTTTTAGTGGCGAACGGGTGAGTAACACGTAAGCAACCTACCCT
AAAGACGAGGATAACCATTGGAAACAGTGGCTAAGACTGGATAGGAAGATAAAAGGCATCTTGTATCTTT
TAAAAGACCTAGTTAATAGGTATGCTTTAGGAGGGGCTTGCGCCATATTAGTTAGTTGGTAGGGTAATGG
CCTACCAAGACGATGATGTGTAGCTGGACTGAGAGGTTGAACAGCCACATTGGGACTGAGACACGGCCCA
AACTCCTACGGGAGGCAGCAGTAGGGAATTTTCGGCAATGGAGGAAACTCTGACCGAGCAACGCCGCGTG
AATGACGAAGTACTTCGGTATGTAAAGTTCTTTTATCGAGGAAGAAAAGCAAATGGCGAACCATTTGTTT
GCCGGTACTTGATGAATAAGCCCCGGCTAATTATGTGCCAGCAGCCGCGGTAAGACATAAGGGGCAAGTG
TTATCCGGAATTATTGGGCGTAAAGGGTGCGTAGGCGGTCTAGTAAGTCAGTGGTGTAATGGCAACGCTT
AACGTTGTCCGGCTATTGAAACTGCTAAACTTGAGTTAGATAGAGGCGAGTGGAATTCCATGTGTAGCGG
TAAAATGCGTAAATATATGGAGGAACACCAGAGGCGTAGGCGGCTCGCTGGGTCTTAACTGACGCTGAGG
CACGAAAGCGTGGGGAGCAAACAGGATTAGATACCCTGGTAGTCCACGCCGTAAACGATGAGTACTAAGT
GTCGGGTTAAACCGGTACTGAAGTTAACACATTAAGTACTCCGCCTGAGTAGTACGTACGCAAGTATGAA
ACTTAAAGGAATTGACGGGACTCCGCACAAGCGGTGGATCATGTTGTTTAATTCGAAGATACCCGAAAAA
CCTTACCAGGTCTTGACATGTTTTTGCAAAATGATAGTAATATCGTGGAGGTTACCAGAAACACAGGTGG
TGCATGGTTGTCGTCAGCTCGTGTCGTGAGATGTTAGGTTAAGTCCTAAAACGAGCGAAACCCTTATCGT
TAGTTGCCAGCACGTTATGGTGGGGACTTTAACGAGACTGCCAATGATAAATTGGAGGAAGGTGAGGATC
ACGTCAAATCAGCATGCCCCTTATGACCTGGGCTACAAACGTGATACAATGGCTGTTACAAAGGGTAGCT
GAAACGCAAGTTCTTGGCCAATCCCCAAAAACAGTCCCAGTCCGGATTGAAGTCTGCAACTCGACTTCAT
GAAGTTGGAATCGCTAGTAATCGCGAATCAGCATGTCGCGGTGAATACGTTCTCGGGGTTTGTACACACC
GCCCGTCAAACCACGAAAGTTGGCAATACCCCAAAACGGTAGCCTAACTCGTTTATTCGAGAGGGCGCCG
TCTAAGGTAGGGTCGATGATTGGGGTTAAG

>ON408363.1 'Sida rhombifolia' virescence phytoplasma isolate LS 16S ribosomal RNA gene, partial sequence
GAAACGACTGCTAAGACTGGATAGGAAGATAAAAGGCATCTTGTATCTTTTAAAAGACCTAGTTAATAGG
TATGCTTTAGGAGGGGCTTGCGCCATATTAGTTAGTTGGTAGGGTAATGGCCTACCAAGACGATGATGTG
TAGCTGGACTGAGAGGTTGAACAGCCACATTGGGACTGAGACACGGCCCAAACTCCTACGGGAGGCAGCA
GTAGGGAATTTTCGGCAATGGAGGAAACTCTGACCGAGCAACGCCGCGTGAATGACGAAGTACTTCGGTA
TGTAAAGTTCTTTTATCGAGGAAGAAAAGCAAATGGCGAACCATTTGTTTGCCGGTACTTGATGAATAAG
CCCCGGCTAATTATGTGCCAGCAGCCGCGGTAAGACATAAGGGGCAAGTGTTATCCGGAATTATTGGGCG
TAAAGGGTGCGTAGGCGGTCTAGTAAGTCAGTGGTGTAATGGCAACGCTTAACGTTGTCCGGCTATTGAA
ACTGCTAAACTTGAGTTAGATAGAGGCGAGTGGAATTCCATGTGTAGCGGTAAAATGCGTAAATATATGG
AGGAACACCAGAGGCGTAGGCGGCTCGCTGGGTCTTAACTGACGCTGAGGCACGAAAGCGTGGGGAGCAA
ACAGGATTAGATACCCTGGTAGTCCACGCCGTAAACGATGAGTACTAAGTGTCGGGTTAAACCGGTACTG
AAGTTAACACATTAAGTACTCCGCCTGAGTAGTACGTACGCAAGTATGAAACTTAAAGGAATTGACGGGA
CTCCGCACAAGCGGTGGATCATGTTGTTTAATTCGAAGATACCCGAAAAACCTTACCAGGTCTTGACATG
TTTTTGCAAAATGATAGTAATATCGTGGAGGTTACCAGAAACACAGGTGGTGCATGGTTGTCGTCAGCTC
GTGTCGTGAGATGTTAGGTTAAGTCCTAAAACGAGCGAAACCCTTATCGTTAGTTGCCAGCACGTTATGG
TGGGGACTTTAACGAGACTGCCAATGATAAATTGGAGGAAGGTGAGGATCACGTCAAATCAGCATGCCCC
TTATGACCTGGGCTACAAACGTGATACAATGGCTGTTACAAAGGGTAGCTGAAACGCAAGTTCTTGGCCA
ATCCCCAAAAACAGTCCCAGTCCGGATTGAAGTCTGCAACTCGACTTCATGAAGTTGGAATCGCTAGTAA
TCGCGAATCAGCATGTCGCGGTGAATACGTTCTCGGGGTTTGTACACACCGCCCGTCA

>KX650615.1 'Spermacoce exilis' phyllody phytoplasma isolate BRP-P1P7-HnHk 16S ribosomal RNA gene, partial sequence; 16S-23S ribosomal RNA intergenic spacer and tRNA-Ile gene, complete sequence; and 23S ribosomal RNA gene, partial sequence
AAGAGTTTGATCCTGGCTCAGGATTAACGCTGGCGGCGTGCCTAATACATGCAAGTCGAACGGAAACCTT
CGGGTTTTAGTGGCGAACGGGTGAGTAACACGTAAGCAACCTACCCTAAAGACGAGGATAACCATTGGAA
ACAGTGGCTAAGACTGGATAGGAAGATAAAAGGCATCTTGTATCTTTTAAAAGACCTAGTTAATAGGTAT
GCTTTAGGAGGGGCTTGCGCCATATTAGTTAGTTGGTAGGGTAATGGCCTACCAAGACGATGATGTGTAG
CTGGACTGAGAGGTTGAACAGCCACATTGGGACTGAGACACGGCCCAAACTCCTACGGGAGGCAGCAGTA
GGGAATTTTCGGCAATGGAGGAAACTCTGACCGAGCAACGCCGCGTGAATGACGAAGTACTTCGGTATGT
AAAGTTCTTTTATCGAGGAAGAAAAGCAAATGGCGAACCATTTGTTTGCCGGTACTTGATGAATAAGCCC
CGGCTAATTATGTGCCAGCAGCCGCGGTAAGACATAAGGGGCAAGTGTTATCCGGAATTATTGGGCGTAA
AGGGTGCGTAGGCGGTCTAGTAAGTCAGTGGTGTAATGGCAACGCTTAACGTTGTCCGGCTATTGAAACT
GCTAAACTTGAGTTAGATAGAGGCGAGTGGAATTCCATGTGTAGCGGTAAAATGCGTAAATATATGGAGG
AACACCAGAGGCGTAGGCGGCTCGCTGGGTCTTAACTGACGCTGAGGCACGAAAGCGTGGGGAGCAAACA
GGATTAGATACCCTGGTAGTCCACGCCGTAAACGATGAGTACTAAGTGTCGGGTTAAACCGGTACTGAAG
TTAACACATTAAGTACTCCGCCTGAGTAGTACGTACGCAAGTATGAAACTTAAAGGAATTGACGGGACTC
CGCACAAGCGGTGGGTCATGTTGTTTAATTCGAAGATACCCGAAAAACCTTACCAGGTCTTGACATGTTT
TTGCAAAATGATAGTAATATCGTGGAGGTTACCAGAAACACAGGTGGTGCATGGTTGTCGTCAGCTCGTG
TCGTGAGATGTTAGGTTAAGTCCTAAAACGAGCGAAACCCTTATCGTTAGTTGCCAGCACGTTATGGTGG
GGACTTTAACGAGACTGCCAATGATAAATCGGAGGAAGGTGAGGATCACGTCAAATCAGCATGCCCCTTA
TGACCTGGGCTACAAACGTGATACAATGGCTGTTACAAAGGGTAGCTGAAACGCAAGTTCTTGGCCAATC
CCCAAAAACAGTCCCAGTCCGGATTGAAGTCTGCAACTCGACTTCATGAAGTTGGAATCGCTAGTAATCG
CGAATCAGCATGTCGCGGTGAATACGTTCTCGGGGTTTGTACACACCGCCCGTCAAACCACGAAAGTTGG
CAATACCCCAAAACGGTAGCCTAACTCGTTTATTCGAGAGGGCGCCGTCTAAGGTAGGGTCGATGATTGG
GGTTAAGTCGTAACAAGGTATCCCTACCGGAAGGTGGGGATGGATCACCTCCTTTCTAAGGAAACCAATA
AAATCAATCATCTTCAGTTTTGAAAGACTTAGGCAACTAAGTTTTTCTTCGTGACTTCACGAAGGGCCTA
TAGCTCAGTTGGTTAGAGCACACGCCTGATAAGCGTGAGGTCGGTGGTTCAAGTCCATTTAGGCCCACCA
GAGTTATAGGTTTCGTAAGAACACAAATTCTTTGAAAATTAGGTAAATAATAGTTATTTATCCGGAACAT
TAAAGGAAATAAGAGCGCACAGTGGATGCCTAGGCACCAAGAGCCGATGAAGGACG

>ON408361.1 'Stachytarpheta jamaicensis' chlorotic leafroll phytoplasma isolate HK4 16S ribosomal RNA gene, partial sequence
GAAACGACTGCTAAGACTGGATAGGAAGATAAAAGGCATCTTGTATCTTTTAAAAGACCTAGTTAATAGG
TATGCTTTAGGAGGGGCTTGCGCCATATTAGCTAGTTGGTAGGGTAATGGCCTACCAAGACGATGATGTG
TAGCTGGACTGAGAGGTTGAACAGCCACATTGGGACTGAGACACGGCCCAAACTCCTACGGGAGGCAGCA
GTAGGGAATTTTCGGCAATGGAGGAAACTCTGACCGAGCAACGCCGCGTGAATGACGAAGTACTTCGGTA
TGTAAAGTTCTTTTATCGAGGAAGAAAAGCAAATGGCGAACCATTTGTTTGCCGGTACTTGATGAATAAG
CCCCGGCTAATTATGTGCCAGCAGCCGCGGTAAGACATAAGGGGCAAGTGTTATCCGGAATTATTGGGCG
TAAAGGGTGCGTAGGCGGTCTAGTAAGTCAGTGGTGTAATGTCAACGCTTAACGTTGTCCGGCTATTGAA
ACTGCTAAACTTGAGTTAGATAGAGGCGAGTGGAATTCCATGTGTAGCGGTAAAATGCGTAAATATATGG
AGGAACACCAGAGGCGTAGGCGGCTCGCTGGGTCTTAACTGACGCTGAGGCACGAAAGCGTGGGGAGCAA
ACAGGATTAGATACCCTGGTAGTCCACGCCGTAAACGATGAGTACTAAGTGTCGGGTTAAACCGGTACTG
AAGTTAACACATTAAGTACTCCGCCTGAGTAGTACGTACGCAAGTATGAAACTTAAAGGAATTGACGGGA
CTCCGCACAAGCGGTGGATCATGTTGTTTAATTCGAAGATACCCGAAAAACCTTACCAGGTCTTGACATG
TTTTTGCAAAATGATAGTAATATCGTGGAGGTTACCAGAAACACAGGTGGTGCATGGTTGTCGTCAGCTC
GTGTCGTGAGATGTTAGGTTAAGTCCTAAAACGAGCGAAACCCTTATCGTTAGTTGCCAGCACGTTATGG
TGGGGACTTTAACGAGACTGCCAATGATAAATTGGAGGAAGGTGAGGATCACGTCAAATCAGCATGCCCC
TTATGACCTGGGCTACAAACGTGATACAATGGCTGTTACAAAGGGTAGCTGAAACGCAAGTTCTTGGCCA
ATCCCCAAAAACAGTCCCAGTCCGGATTGAAGTCTGCAACTCGACTTCATGAAGTTGGAATCGCTAGTAA
TCGCGAATCAGCATGTCGCGGTGAATACGTTCTCGGGGTTTGTACACACCGCCCGTCA

>GU113160.1 Stylosanthes witches'-broom phytoplasma strain StyWB 16S ribosomal RNA gene, partial sequence
CATGCAAGTCGAACGGAAACCTTCGGGTTTTAGTGGCGAACGGGCGAGTAACACGTAAGCAACCTACCCT
AAAGACGAGGATAACCATTGGAAACAGTGGCTAAGACTGGATAGGAAGATAAAAGGCATCTTGTATCTTT
TAAAAGACCTAGTTAATAGGTATGCTTTAGGAGGGGCTTGCGCCATATTAGTTAGTTGGTAGGGTAATGG
CCTACCAAGACGATGATGTGTAGCTGGACTGAGAGGTTGAACAGCCACATTGGGACTGAGACACGGCCCA
AACTCCTACGGGAGGCAGCAGTAGGGAATTTTCGGCAATGGAGGAAACTCTGACCGAGCAACGCCGCGTG
AATGACGAAGTACTTCGGTATGTAAAGTTCTTTTATCGAGGAAGAAAAGCAAATGGCGAACCATTTGTTT
GCCGGTACTTGATGAATAAGCCCCGGCTAATTATGTGCCAGCAGCCGCGGTAAGACATAAGGGGCAAGTG
TTATCCGGAATTATTGGGCGTAAAGGGTGCGTAGGCGGTCTAGTAAGTCAGTGGTGTAATGGCAACGCTT
AACGTTGTCCGGCTATTGAAACTGCTAAACTTGAGTTAGATAGAGGCGAGTGGAATTCCATGTGTAGCGG
TAAAATGCGTAAATATATGGAGGAACACCAGAGGCGTAGGCGGCTCGCTGGGTCTTAACTGACGCTGAGG
CACGAAAGCGTGGGGAGCAAACAGGATTAGATACCCTGGTAGTCCACGCCGTAAACGATGAGTACTAAGT
GTCGGGTTAAACCGGTACTGAAGTTAACACATTAAGTACTCCGCCTGAGTAGTACGTACGCAAGTATGAA
ACTTAAAGGAATTGACGGGACTCCGCACAAGCGGTGGATCATGTTGTTTAATTCGAAGATACCCGAAAAA
CCTTACCAGGTCTTGACATGTTTTTGCAAAATGATAGTAATATCGTGGAGGTTACCAGAAACACAGGTGG
TGCATGGTTGTCGTCAGCTCGTGTCGTGAGATGTTAGGTTAAGTCCTAAAACGAGCGAAACCCTTATCGT
TAGTTGCCAGCACGTTATGGTGGGGACTTTAACGAGACTGCCAATGATAAATTGGAGGAAGGTGAGGATC
ACGTCAAATCAGCATGCCCCTTATGACCTGGGCTACAAACGTGATACAATGGCTGTTACAAAGGGTAGCT
GAAACGCAAGTTCTTGGCCAATCCCCAAAAACAGTTCCAGTCCGGATTGAAGTCTGCAACTCGACTTCAT
GAAGTTGGAATCGCTAGTAATCGCGAATCAGCATGTCGCGGTGAATACGTTCTCGGGGTTTGTACACACC
GCCCGTCAAACCACGAAAGTTGGCAATACCCCAAAACGGTAGCCTAACTCGTTTATTCGAGAGGGCGCCG
TCTAAGGTAGGGTCGATGATTGGGGTTAAG

>GU113161.1 Stylosanthes yellows phytoplasma strain StyY 16S ribosomal RNA gene, partial sequence
ACGACTGCTAAGACTGGATAGGAAGATAAAAGGCATCTTGTATCTTTTAAAAGACCTAGTTAATAGGTAT
GCTTTAGGAGGGGCTTGCGCCATATTAGTTAGTTGGTAGGGTAATGGCCTACCAAGACGATGATGTGTAG
CTGGACTGAGAGGTTGAACAGCCACATTGGGACTGAGACACGGCCCAAACTCCTACGGGAGGCAGCAGTA
GGGAATTTTCGGCAATGGAGGAAACTCTGACCGAGCAACGCCGCGTGAATGACGAAGTACTTCGGTATGT
AAAGTTCTTTTATCGAGGAAGAAAAGCAAACGGCGAACCATTTGTTTGCCGGTACTTGATGAATAAGCCC
CGGCTAATTATGTGCCAGCAGCCGCGGTAAGACATAAGGGGCAAGTGTTATCCGGAATTATTGGGCGTAA
AGGGTGCGTAGGCGGTCTAGTAAGTCAGTGGTGTAATGGCTACGCTTAACGTTGTCCGGCTATTGAAACT
GCTAAACTTGAGTTAGATAGAGGCGAGTGGAATTCCATGTGTAGCGGTAAAATGCGTAAATATATGGAGG
AACACCAGAGGCGTAGGCGGCTCGCTGGGTCTTAACTGACGCTGAGGCACGAAAGCGTGGGGAGCAAACA
GGATTAGATACCCTGGTAGTCCACGCCGTAAACGATGAGTACTAAGTGTCGGGTTAAACCGGTACTGAAG
TTAACACATTAAGTACTCCGCCTGAGTAGTACGTACGCAAGTATGAAACTTAAAGGAATTGACGGGACTC
CGCACAAGCGGTGGATCATGTTGTTTAATTCGAAGATACCCGAAAAACCTTACCAGGTCTTGACATGTTT
TTGCAAAATGATAGTAATATCGTGGAGGTTACCAGAAACACAGGTGGTGCATGGTTGTCGTCAGCTCGTG
TCGTGAGATGTTAGGTTAAGTCCTAAAACGAGCGAAACCCTTATCGTTAGTTGCCAGCACGTTATGGTGG
GGACTTTAACGAGACTGCCAATGATAAATTGGAGGAAGGTGAGGATCACGTCAAATCAGCATGCCCCTTA
TGACCTGGGCTACAAACGTGATACAATGGCTGTTACAAAGGGTAGCTGAAACGCAAGTTCCTGGCCAATC
CCCAAAAACAGTCCCAGTCCGGATTGAAGTCTGCAACTCGACTTCATGAAGTTGGAATCGCTAGTAATCG
CGAATCAGCATGTCGCGGTGAATACGTTCGCGGGGTTTGTACACACCGC

>ON408359.1 'Saccharum officinarum' white leaf phytoplasma isolate DZCM 16S ribosomal RNA gene, partial sequence
GAAACGACTGCTAAGACTGGATAGGAAGATAAAAGGCATCTTGTATCTTTTAAAAGACCTAGTTAATAGG
TATGCTTTAGGAGGGGCTTGCGCCATATTAGTTAGTTGGTAGGGTAATGGCCTACCAAGACGATGATGTG
TAGCTGGACTGAGAGGTTGAACAGCCACATTGGGACTGAGACACGGCCCAAACTCCTACGGGAGGCAGCA
GTAGGGAATTTTCGGCAATGGAGGAAACTCTGACCGAGCAACGCCGCGTGAATGACGAAGTACTTCGGTA
TGTAAAGTTCTTTTATCGAGGAAGAAAAGCAAATGGCGAACCATTTGTTTGCCGGTACTTGATGAATAAG
CCCCGGCTAATTATGTGCCAGCAGCCGCGGTAAGACATAAGGGGCAAGTGTTATCCGGAATTATTGGGCG
TAAAGGGTGCGTAGGCGGTCTAGTAAGTCAGTGGTGTAATGGCAACGCTTAACGTTGTCCGGCTATTGAA
ACTGCTAAACTTGAGTTAGATAGAGGCGAGTGGAATTCCATGTGTAGCGGTAAAATGCGTAAATATATGG
AGGAACACCAGAGGCGTAGGCGGCTCGCTGGGTCTTAACTGACGCTGAGGCACGAAAGCGTGGGGAGCAA
ACAGGATTAGATACCCTGGTAGTCCACGCCGTAAACGATGAGTACTAAGTGTCGGGTTAAACCGGTACTG
AAGTTAACACATTAAGTACTCCGCCTGAGTAGTACGTACGCAAGTATGAAACTTAAAGGAATTGACGGGA
CTCCGCACAAGCGGTGGATCATGTTGTTTAATTCGAAGATACCCGAAAAACCTTACCAGGTCTTGACATG
TTTTTGCAAAATGATAGTAATATCGTGGAGGTTACCAGAAACACAGGTGGTGCATGGTTGTCGTCAGCTC
GTGTCGTGAGATGTTAGGTTAAGTCCTAAAACGAGCGAAACCCTTATCGTTAGTTGCCAGCACGTTATGG
TGGGGACTTTAACGAGACTGCCAATGATAAATTGGAGGAAGGTGAGGATCACGTCAAATCAGCATGCCCC
TTATGACCTGGGCTACAAACGTGATACAATGGCTGTTACAAAGGGTAGCTGAAACGCAAGTTCTTGGCCA
ATCCCCAAAAACAGTCCCAGTCCGGATTGAAGTCTGCAACTCGACTTCATGAAGTTGGAATCGCTAGTAA
TCGCGAATCAGCATGTCGCGGTGAATACGTTCTCGGGGTTTGTACACACCGCCCGTCA

>JN681272.1 Tephrosia witches'-broom phytoplasma strain TeWB-Hnsy2005 16S ribosomal RNA gene, partial sequence
CATGCAAGTCGAACGGAAACCTTCGGGTTTTAGTGGCGAACGGGTGAGTAACACGTAAGCAACCTACCCT
AAAGACGAGGATAACCATTGGAAACAGTGGCTAAGACTGGATAGGAAGATAAAAGGCATCTTGTATCTTT
TAAAAGACCTAGTTAATAGGTATGCTTTAGGAGGGGCTTGCGCCATATTAGTTAGTTGGTAGGGTAATGG
CCTACCAAGACGATGATGTGTAGCTGGACTGAGAGGTTGAACAGCCACATTGGGACTGAGACACGGCCCA
AACTCCTACGGGAGGCAGCAGTAGGGAATTTTCGGCAATGGAGGAAACTCTGACCGAGCAACGCCGCGTG
AATGACGAAGTACTTCGGTATGTAAAGTTCTTTTATCGAGGAAGAAAAGCAAATGGCGAACCATTTGTTT
GCCGGTACTTGATGAATAAGCCCCGGCTAATTATGTGCCAGCAGCCGCGGTAAGACATAAGGGGCAAGTG
TTATCCGGAATTATTGGGCGTAAAGGGTGCGTAGGCGGTCTAGTAAGTCAGTGGTGTAATGGCAACGCTT
AACGTTGTCCGGCTATTGAAACTGCTAAACTTGAGTTAGATAGAGGCGAGTGGAATTCCATGTGTAGCGG
TAAAATGCGTAAATATATGGAGGAACACCAGAGGCGTAGGCGGCTCGCTGGGTCTTAACTGACGGTGAGG
CACGAAAGCGTGGGGAGCAAACAGGATTAGATACCCTGGTAGTCCACGCCGTAAACGATGAGTACTAAGT
GTCGGGTTAAACCGGTACTGAAGTTAACACATTAAGTACTCCGCCTGAGTAGTACGTACGCAAGTATGAA
ACTTAAAGGAATTGACGGGACTCCGCACAAGCGGTGGATCATGTTGTTTAATTCGAAGATACCCGAAAAA
CCTTACCAGGTCTTGACATGTTTTTGCAAAATGATAGTAATATCGTGGAGGTTACCAGAAACACAGGTGG
TGCATGGTTGTCGTCAGCTCGTGTCGTGAGATGTTAGGTTAAGTCCTAAAACGAGCGAAACCCTTATCGT
TAGTTGCCAGCACGTTATGGTGGGGACTTTAACGAGACTGCCAATGATAAATTGGAGGAAGGTGAGGATC
ACGTCAAATCAGCATGCCCCTTATGACCTGGGCTACAAACGTGATACAATGGCTGTTACAAAGGGTAGCT
GAAACGCAAGTTCTTGGCCAATCCCCAAAAACAGTCCCAGTCCGGATTGAAGTCTGCAACTCGACTTCAT
GAAGTTGGAATCGCTAGTAATCGCGAATCAGCATGTCGCGGTGAATACGTTCTCGGGGTTTGTACACACC
GCCCGTCAAACCACGAAAGTTGGCAATACCCCAAAACGGTAGCCTAACTCGTTTATTCGAGAGGGCGCCG
TCTAAGGTAGGGTCGATGATTGGGGTTAAG

>MW616560.1 'Tephrosia purpurea' witches'-broom phytoplasma isolate TpWB-hnld 16S ribosomal RNA gene, partial sequence
GAGTACACGTAAGCAACCTACCCTAAAGACGAGGATAACCATTGGAAACAGTGGCTAAGACTGGATAGGA
AGATAAAAGGCATCTTGTATCTTTTAAAAGACCTAGTTAATAGGTATGCTTTAGGAGGGGCTTGCGCCAT
ATTAGTTAGTTGGTAGGGTAATGGCCTACCAAGACGATGATGTGTAGCTGGACTGAGAGGTTGAACAGCC
ACATTGGGACTGAGACACGGCCCAAACTCCTACGGGAGGCAGCAGTAGGGAATTTTCGGCAATGGAGGAA
ACTCTGACCGAGCAACGCCGCGTGAATGACGAAGTACTTCGGTATGTAAAGTTCTTTTATCGAGGAAGAA
AAGCAAATGGCGAACCATTTGTTTGCCGGTACTTGATGAATAAGCCCCGGCTAATTATGTGCCAGCAGCC
GCGGTAAGACATAAGGGGCAAGTGTTATCCGGAATTATTGGGCGTAAAGGGTGCGTAGGCGGTCTAGTAA
GTCAGTGGTGTAATGGCAACGCTTAACGTTGTCCGGCTATTGAAACTGCTAAACTTGAGTTAGATAGAGG
CGAGTGGAATTCCATGTGTAGCGGTAAAATGCGTAAATATATGGAGGAACACCAGAGGCGTAGGCGGCTC
GCTGGGTCTTAACTGACGCTGAGGCACGAAAGCGTGGGGAGCAAACAGGATTAGATACCCTGGTAGTCCA
CGCCGTAAACGATGAGTACTAAGTGTCGGGTTAAACCGGTACTGAAGTTAACACATTAAGTACTCCGCCT
GAGTAGTACGTACGCAAGTATGAAACTTAAAGGAATTGACGGGACTCCGCACAAGCGGTGGATCATGTTG
TTTAATTCGAAGATACCCGAAAAACCTTACCAGGTCTTGACATGTTTTTGCAAAATGATAGTAATATCGT
GGAGGTTACCAGAAACACAGGTGGTGCATGGTTGTCGTCAGCTCGTGTCGTGAGATGTTAGGTTAAGTCC
TAAAACGAGCGAAACCCTTATCGTTAGTTGCCAGCACGTTATGGTGGGGACTTTAACGAGACTGCCAATG
ATAAATTGGAGGAAGGTGAGGATCACGTCAAATCAGCATGCCCCTTATGACCTGGGCTACAAACGTGATA
CAATGGCTGTTACAAAGGGTAGCTGAAACGCAAGTTCTTGGCCAATCCCCAAAAACAGTCCCAGTCCGGA
TTGAAGTCTGCAACTCGACTTCATGAAGTTGGAATCGCTAGTAATCGCGAATCAGCATGTCGCGGTGAAT
ACGTTCTCGGGGTTTGTACACACCGCCCGTCAAACCACGAAAGTTGGCAATACCCCAAAACGGTAGCCTA
ACTCG

>EU375835.1 Periwinkle yellows phytoplasma 16S ribosomal RNA gene, partial sequence
CATGCAAGTCGAACGGAGACCCCTTAAAAGGTCTTAGTGGCGAACGGGTGAGTAACACGTAAGTAACCTA
CCTTTAAGACGAGGATAACAATTGGAAACGGTTGCTAAGACTGGATAGGAAATAAAAAGGCATCTTTTTA
TTTTTAAAAGACCTTCTTCGGAGGGTATGCTTAAAGAGGGGCTTGCGCCACATTAGTTAGTTGGTGAGGT
AAAGGCTCACCAAGATTATGATGTGTAGCTGGACTGAGAGGTTGAACAGCCACATTGGGACTGAGACACG
GCCCAAACTCCTACGGGAGGCAGCAGTAGGGAATTTTCGGCAATGGAGGAAACTCTGACCGAGCGACGCC
GCGTGAACGATGAAGTATTTCGGTATGTAAAGTTCTTTTATTGAAGAAGAAAAAATAATGGAAAAATTAT
CTTGACGTTATTCAATGAATAAGCCCCGGCTAACTATGTGCCAGCAGCCGCGGTAAGACATAGGGGGCGA
GCGTTATCCGGAATTATTGGGCGTAAAGGGTGCGTAGGCGGTTAAATAAGTCTATAATTTAATTTCAGCG
CTTAACGCTGTCTTGTTATAGAAACTATTTTGACTAGAGTGAGATAGAGGCAAGCGGAATTCCATGTGTA
GCGGTAAAATGTGTAAATATATGGAGGAACACCAGAAGCGTAGGCGGCTTGCTGGGTCTTCACTGACGCT
GAGGCACGAAAGCGTGGGGAGCAAACAGGATTAGATACCCTGGTAGTCCACGCTGTAAACGATGAGTACT
AAGTGTCGGGGTAACTCGGTACTGAAGTTAACACATTAAGTACTCCGCCTGAGTAGTACGTACGCAAGTA
TGAAACTTAAAGGAATTGACGGGACTCCGCACAAGCGGTGGATCATGTTGTTTAATTCGAAGATACACGA
AAAACCTTACCAGGTCTTGACATACTCTGCAAAGCTATAGAAATATAGTGGAGGTTATCAGGGATACAGG
TGGTGCATGGTTGTCGTCAGTTCGTGTCGTGAGATGTTAGGTTAAGTCCTAAAACGAACGCAACCCCTTT
CGTTAGTTGCCAGCACGTAATGGTGGGGACTTTAGCGATACTGCCAATTAAAAGTTGGAGGAAGGTGGGG
ATAACGTCAAATCATCATGCCCCTTATGATCTGGGCTACAAACGTGATACAATGGCCGTTACAAAGAGTA
GCTGGAACGCGAGTTCTAAGCCAATCTCAAAAAGACGGTCTCAGTCCGGATTGAAGTCTGCAACTCGACT
TCATGAAGCTGGAATCGCTAGTAATCGCGAATCAGCATGTCGCGGTGAATACGTTCTCGGGGTTTGTACA
CACCGCCCGTCAAACCATGAAAGTTAGCAATACCCGAAAGCAGTGGCTTAACTTCGTAAGAAGAGGGAGC
TGTCTAAGGTAGGGTCGATGATTGGGGTTAAG

>MW138004.1 'Trema tomentosa' witches'-broom phytoplasma isolate TtWB-hn 16S ribosomal RNA gene, partial sequence
TAACCTGCCTTTAAGACGAGGATAACAAGTGGAAACATTTGCTAAGACTGGATAGGAAATAGAAGGATAA
CCTTTTATTTTTAAAAGACCTTCTTCGGAAGGTATGCTTAAAGAAGGGCTTGCGCCACATTAGTTAGTTG
GTAGGGTAAAAGCCTACCAAGACTATGATGTGTAGCTGGACTGAGAGGTTGAACAGCCACATTGGGACTG
AGACACGGCCCAAACTCCTACGGGAGGCAGCAGTAGGGAATTTTCGGCAATGGAGGAAACTCTGACCGAG
CAACGCCGCGTGAACGAAGAAGTATTTAGGTATGTAAAGTTCTTTTATTGAAGAAGAAAAAATAGTGGAA
AAACTATCTTGACGCTATTCAATGAATAAGCCCCGGCTAACTATGTGCCAGCAGCCGCGGTAAGACATAG
GGGGCGAGCGTTATCCGGAATTATTGGGCGTAAAGGGTGCGTAGGCGGTTAGATAAGTCTATAATTTAAT
TTCAGTGCTTAACGCTGTTCTGTTATAGAAACTGTCTAGCTAGAGTGAGATAGAGGCAAGTGGAATTCCA
TGTGTAGCGGTAAAATGTGTAAATATATGGAGGAACACCAGAAGCGTAGGCGGCTTGCTGGGTCTTTACT
GACGCTGAGGCACGAAAGCGTGGGTAGCAAACAGGATTAGATACCCTGGTAGTCCACGCCGTAAACGATG
AGTACTAAGTGTCGGGGTTAAACTCGGTACTGAAGTTAACACATTAAGTACTCCGCCTGAGTAGTACGTA
CGCAAGTATGAAACTTAAAGGAATTGACGGGACTCCGCACAAGCGGTGGATCATGTTGTTTAATTCGAAG
ATACACGAAAAACCTTACCAGGTCTTGACATACTCTGCAAAGCTATAGAAATATAGTGGAGGTTATCAGG
GATACAGGTGGTGCATGGTTGTCGTCAGCTCGTGTCGTGAGATGTTAGGTTAAGTCCTAAAACGAGCGCA
ACCCTTGTCGTTAATTGCCAGCACGTTATGGTGGGGACTTTAGCGAGACTGCCAATTAAAAATTGGAGGA
AGGTGAGGATTACGTCAAATCATCATGCCCCTTATGATCTGGGCTACAAACGTGATACAATGGCTGTTAC
AAAGAGTAGCTGAAATGCGAGTTTTTAGCCAATCTCAAAAAAGCAGTCTCAGTTCGGATTGAAGTCTGCA
ACTCGACTTCATGAAGTTGGAATCGCTAGTAATCGCGAATCAGCATGTCGCGGTGAATACGTTCTCGGGG
TTTGTACACACCGCCCGTCAAACCACGAAAGTTGATAATACCC

>ON159856.1 'Citrus maxima' XXXII phytoplasma isolate CmPXXXII-hn 16S ribosomal RNA gene, partial sequence
CTGCCTTTAAGACGAGGATAACAAGTGGAAACATTTGCTAAGACTGGATAGGAAATAGAAGGATAACCTT
TTATTTTTAAAAGACCTTCTTCGGAAGGTATGCTTAAAGAAGGGCTTGCGCCACATTAGTTAGTTGGTAG
GGTAAAAGCCTACCAAGACTATGATGTGTAGCTGGACTGAGAGGTTGAACAGCCACATTGGGACTGAGAC
ACGGCCCAAACTCCTACGGGAGGCAGCAGTAGGGAATTTTCGGCAATGGAGGAAACTCTGACCGAGCAAC
GCCGCGTGAACGAAGAAGTATTTAGGTATGTAAAGTTCTTTTATTGAAGAAGAAAAAATAGTGGAAAAAC
TATCTTGACGCTATTCAATGAATAAGCCCCGGCTAACTATGTGCCAGCAGCCGCGGTAAGACATAGGGGG
CGAGCGTTATCCGGAATTATTGGGCGTAAAGGGTGCGTAGGCGGTTAGATAAGTCTATAATTTAATTTCA
GTGCTTAACGCTGTTCTGTTATAGAAACTGTCTAGCTAGAGTGAGATAGAGGCAAGTGGAATTCCATGTG
TAGCGGTAAAATGTGTAAATATATGGAGGAACACCAGAAGCGTAGGCGGCTTGCTGGGTCTTTACTGACG
CTGAGGCACGAAAGCGTGGGTAGCAAACAGGATTAGATACCCTGGTAGTCCACGCCGTAAACGATGAGTA
CTAAGTGTCGGGGTTAAACTCGGTACTGAAGTTAACACATTAAGTACTCCGCCTGAGTAGTACGTACGCA
AGTATGAAACTTAAAGGAATTGACGGGACTCCGCACAAGCGGTGGATCATGTTGTTTAATTCGAAGATAC
ACGAAAAACCTTACCAGGTCTTGACATACTCTGCAAAGCTATAGAAATATAGTGGAGGTTATCAGGGATA
CAGGTGGTGCATGGTTGTCGTCAGCTCGTGTCGTGAGATGTTAGGTTAAGTCCTAAAACGAGCGCAACCC
TTGTCGTTAATTGCCAGCACGTTATGGTGGGGACTTTAGCGAGACTGCCAATTAAAAATTGGAGGAAGGT
GAGGATTACGTCAAATCATCATGCCCCTTATGATCTGGGCTACAAACGTGATACAATGGCTGTTACAAAG
AGTAGCTGAAATGCGAGTTTTTAGCCAATCTCAAAAAAGCAGTCTCAGTTCGGATTGAAGTCTGCAACTC
GACTTCATGAAGTTGGAATCGCTAGTAATCGCGAATCAGCATGTCGCGGTGAATACGTTCTCGGGGTTTG
TACACACCGCCCGTCAAACCACGAAAGTTGATAATAC

>OQ865604.1 'Areca catechu' yellow leaf phytoplasma clone AcY-hn1 16S ribosomal RNA gene, partial sequence
CACGTAAGTAACCTGCCTTTAAGACGAGGATAACAAGTGGAAACATTTGCTAAGACTGGATAGGAAATAG
AAGGATAACCTTTTATTTTTAAAAGACCTTCTTCGGAAGGTATGCTTAAAGAAGGGCTTGCGCCACATTA
GTTAGTTGGTAGGGTAAAAGCCTACCAAGACTATGATGTGTAGCTGGACTGAGAGGTTGAACAGCCACAT
TGGGACTGAGACACGGCCCAAACTCCTACGGGAGGCAGCAGTAGGGAATTTTCGGCAATGGAGGAAACTC
TGACCGAGCAACGCCGCGTGAACGAAGAAGTATTTAGGTATGTAAAGTTCTTTTATTGAAGAAGAAAAAA
TAGTGGAAAAACTATCTTGACGCTATTCAATGAATAAGCCCCGGCTAACTATGTGCCAGCAGCCGCGGTA
AGACATAGGGGGCGAGCGTTATCCGGAATTATTGGGCGTAAAGGGTGCGTAGGCGGTTAGATAAGTCTAT
AATTTAATTTCAGTGCTTAACGCTGTTCTGTTATAGAAACTGTCTAGCTAGAGTGAGATAGAGGCAAGTG
GAATTCCATGTGTAGCGGTAAAATGTGTAAATATATGGAGGAACACCAGAAGCGTAGGCGGCTTGCTGGG
TCTTTACTGACGCTGAGGCACGAAAGCGTGGGTAGCAAACAGGATTAGATACCCTGGTAGTCCACGCCGT
AAACGATGAGTACTAAGTGTCGGGGTTAAACTCGGTACTGAAGTTAACACATTAAGTACTCCGCCTGAGT
AGTACGTACGCAAGTATGAAACTTAAAGGAATTGACGGGACTCCGCACAAGCGGTGGATCATGTTGTTTA
ATTCGAAGATACACGAAAAACCTTACCAGGTCTTGACATACTCTGCAAAGCTATAGAAATATAGTGGAGG
TTATCAGGGATACAGGTGGTGCATGGTTGTCGTCAGCTCGTGTCGTGAGATGTTAGGTTAAGTCCTAAAA
CGAGCGCAACCCTTGTCGTTAATTGCCAGCACGTTATGGTGGGGACTTTAGCGAGACTGCCAATTAAAAA
TTGGAGGAAGGTGAGGATTACGTCAAATCATCATGCCCCTTATGATCTGGGCTACAAACGTGATACAATG
GCTGTTACAAAGAGTAGCTGAAATGCGAGTTTTTAGCCAATCTCAAAAAAGCAGTCTCAGTTCGGATTGA
AGTCTGCAACTCGACTTCATGAAGTTGGAATCGCTAGTAATCGCGAATCAGCATGTCGCGGTGAATACGT
TCTCGGGGTTTGTACACACCGCCCGTCAAACCACGAAAGTTGATAATACCCGAAAGCAGTGGCTTAACTT

>OP723294.1 'Codiaeum variegatum' witches'-broom phytoplasma clone BYM 16S ribosomal RNA gene, partial sequence
ACGACTGCTAAGACTGGATAGGAGACAAGAAGGCATCTTCTTGTTTTTAAAAGACCTAGCAATAGGTATG
CTTAGGGAGGAGCTTGCGTCACATTAGTTAGTTGGTGGGGTAAAGGCCTACCAAGACTATGATGTGTAGC
CGGGCTGAGAGGTTGAACGGCCACATTGGGACTGAGACACGGCCCAAACTCCTACGGGAGGCAGCAGTAG
GGAATTTTCGGCAATGGAGGAAACTCTGACCGAGCAACGCCGCGTGAACGATGAAGTATTTCGGTACGTA
AAGTTCTTTTATTAGGGAAGAATAAATGATGGAAAAATCATTCTGACGGTACCTAATGAATAAGCCCCGG
CTAACTATGTGCCAGCAGCCGCGGTAATACATAGGGGGCAAGCGTTATCCGGAATTATTGGGCGTAAAGG
GTGCGTAGGCGGTTAAATAAGTTTATGGTCTAAGTGCAATGCTCAACATTGTGATGCTATAAAAACTGTT
TAGCTAGAGTAAGATAGAGGCAAGTGGAATTCCATGTGTAGTGGTAAAATGCGTAAATATATGGAGGAAC
ACCAGTAGCGAAGGCGGCTTGCTGGGTCTTTACTGACGCTGAGGCACGAAAGCGTGGGGAGCAAACAGGA
TTAGATACCCTGGTAGTCCACGCCGTAAACGATGAGTACTAAACGTTGGGTAAAACCAGTGTTGAAGTTA
ACACATTAAGTACTCCGCCTGAGTAGTACGTACGCAAGTATGAAACTTAAAGGAATTGACGGGACTCCGC
ACAAGCGGTGGATCATGTTGTTTAATTCGAAGGTACCCGAAAAACCTCACCAGGTCTTGACATGCTTCTG
CAAAGCTGTAGAAACACAGTGGAGGTTATCAGTTGCACAGGTGGTGCATGGTTGTCGTCAGCTCGTGTCG
TGAGATGTTGGGTTAAGTCCCGCAACGAGCGCAACCCTTATTGTTAGTTACCAGCACGTAATGGTGGGGA
CTTTAGCAAGACTGCCAGTGATAAATTGGAGGAAGGTGGGGACGACGTCAAATCATCATGCCCCTTATGA
CCTGGGCTACAAACGTGATACAATGGCTGTTACAAAGGGTAGCTGAAGCGCAAGTTTTTGGCGAATCTCA
AAAAAACAGTCTCAGTTCGGATTGAAGTCTGCAACTCGACTTCATGAAGTTGGAATCGCTAGTAATCGCG
AATCAGCATGTCGCGGTGAATACGTTCTCGGGGTTTGTACACACCGC

>PP098738.1 'Cyanthillium cinereum' witches'-broom phytoplasma clone CcWB-hnda 16S ribosomal RNA gene, partial sequence
ACACGTAAGCAACCTACCCTAAAGACGAGGATAACCATTGGAAACAGTGGCTAAGACTGGATAGGAAGAT
AAAAGGCATCTTGTATCTTTTAAAAGACCTAGTTAATAGGTATGCTTTAGGAGGGGCTTGCGCCATATTA
GTTAGTTGGTAGGGTAATGGCCTACCAAGACGATGATGTGTAGCTGGACTGAGAGGTTGAACAGCCACAT
TGGGACTGAGACACGGCCCAAACTCCTACGGGAGGCAGCAGTAGGGAATTTTCGGCAATGGAGGAAACTC
TGACCGAGCAACGCCGCGTGAATGACGAAGTACTTCGGTATGTAAAGTTCTTTTATCGAGGAAGAAAAGC
AAATGGCGAACCATTTGTTTGCCGGTACTTGATGAATAAGCCCCGGCTAATTATGTGCCAGCAGCCGCGG
TAAGACATAAGGGGCAAGTGTTATCCGGAATTATTGGGCGTAAAGGGTGCGTAGGCGGTCTAGTAAGTCA
GTGGTGTAATGGCAACGCTTAACGTTGTCCGGCTATTGAAACTGCTAAACTTGAGTTAGATAGAGGCGAG
TGGAATTCCATGTGTAGCGGTAAAATGCGTAAATATATGGAGGAACACCAGAGGCGTAGGCGGCTCGCTG
GGTCTTAACTGACGCTGAGGCACGAAAGCGTGGGGAGCAAACAGGATTAGATACCCTGGTAGTCCACGCC
GTAAACGATGAGTACTAAGTGTCGGGTTAAACCGGTACTGAAGTTAACACATTAAGTACTCCGCCTGAGT
AGTACGTACGCAAGTATGAAACTTAAAGGAATTGACGGGACTCCGCACAAGCGGTGGATCATGTTGTTTA
ATTCGAAGATACCCGAAAAACCTTACCAGGTCTTGACATGTTTTTGCAAAATGATAGTAATATCGTGGAG
GTTACCAGAAACACAGGTGGTGCATGGTTGTCGTCAGCTCGTGTCGTGAGATGTTAGGTTAAGTCCTAAA
ACGAGCGAAACCCTTATCGTTAGTTGCCAGCACGTTATGGTGGGGACTTTAACGAGACTGCCAATGATAA
ATTGGAGGAAGGTGAGGATCACGTCAAATCAGCATGCCCCTTATGACCTGGGCTACAAACGTGATACAAT
GGCTGTTACAAAGGGTAGCTGAAACGCAAGTTCTTGGCCAATCCCCAAAAACAGTCCCAGTCCGGATTGA
AGTCTGCAACTCGACTTCATGAAGTTGGAATCGCTAGTAATCGCGAATCAGCATGTCGCGGTGAATACGT
TCTCGGGGTTTGTACACACCGCCCGTCAAACCACGAAAGTTGGCAATACCCCAAAACGGTAGCCT

>OR438638.1 'Melia azedarach' chlorotic leaf phytoplasma isolate MaCL-hn 16S ribosomal RNA gene, partial sequence
GGGTGAGTAACGCGTAAGCAATCTGCCCCTAAGACGAGGATAACAGTTGGAAACGACTGCTAAGACTGGA
TAGGAGACAAGAAGGCATCTTCTTGTTTTTAAAAGACCTAGCAATAGGTATGCTTAGGGAGGAGCTTGCG
TCACATTAGTTAGTTGGTGGGGTAAAGGCCTACCAAGACTATGATGTGTAGCCGGGCTGAGAGGTTGAAC
GGCCACATTGGGACTGAGACACGGCCCAAACTCCTACGGGAGGCAGCAGTAGGGAATTTTCGGCAATGGA
GGAAACTCTGACCGAGCAACGCCGCGTGAACGATGAAGTATTTCGGTACGTAAAGTTCTTTTATTAGGGA
AGAATAAATGATGGAAAAATCATTCTGACGGTACCTAATGAATAAGCCCCGGCTAACTATGTGCCAGCAG
CCGCGGTAATACATAGGGGGCAAGCGTTATCCGGAATTATTGGGCGTAAAGGGTGCGTAGGCGGTTAAAT
AAGTTTATGGTCTAAGTGCAATGCTCAACATTGTGATGCTATAAAAACTGTTTAGCTAGAGTAAGATAGA
GGCAAGTGGAATTCCATGTGTAGTGGTAAAATGCGTAAATATATGGAGGAACACCAGTAGCGAAGGCGGC
TTGCTGGGTCTTTACTGACGCTGAGGCACGAAAGCGTGGGGAGCAAACAGGATTAGATACCCTGGTAGTC
CACGCCGTAAACGATGAGTACTAAACGTTGGGTAAAACCAGTGTTGAAGTTAACACATTAAGTACTCCGC
CTGAGTAGTACGTACGCAAGTATGAAACTTAAAGGAATTGACGGGACTCCGCACAAGCGGTGGATCATGT
TGTTTAATTCGAAGGTACCCGAAAAACCTCACCAGGTCTTGACATGCTTCTGCAAAGCTGTAGAAACACA
GTGGAGGTTATCAGTTGCACAGGTGGTGCATGGTTGTCGTCAGCTCGTGTCGTGAGATGTTGGGTTAAGT
CCCGCAACGAGCGCAACCCTTATTGTTAGTTACCAGCACGTAATGGTGGGGACTTTAGCAAGACTGCCAG
TGATAAATTGGAGGAAGGTGGGGACGACGTCAAATCATCATGCCCCTTATGACCTGGGCTACAAACGTGA
TACAATGGCTGTTACAAAGGGTAGCTGAAGCGCAAGTTTTTGGCGAATCTCAAAAAAACAGTCTCAGTTC
GGATTGAAGTCTGCAACTCGACTTCATGAAGTTGGAATCGCTAGTAATCGCGAATCAGCATGTCGCGGTG
AATACGTTCTCGGGGTTTGTACACACCGCCCGTCAAACCACGAAAGTTGGCAATACCCAAAGCCGGTGGC
CTAACT

>ON944105.1 'Rubus cochinchinensis' leaf yellowing phytoplasma clone HN1 16S ribosomal RNA gene, partial sequence
ACGACTGCTAAGACTGGATAGGAGACAAGAAGGCATCTTCTTGTTTTTAAAAGACCTAGCAATAGGTATG
CTTAGGGAGGAGCTTGCGTCACATTAGTTAGTTGGTGGGGTAAAGGCCTACCAAGACTATGATGTGTAGC
CGGGCTGAGAGGTTGAACGGCCACATTGGGACTGAGACACGGCCCAAACTCCTACGGGAGGCAGCAGTAG
GGAATTTTCGGCAATGGAGGAAACTCTGACCGAGCAACGCCGCGTGAACGATGAAGTATTTCGGTACGTA
AAGTTCTTTTATTAGGGAAGAATAAATGATGGAAAAATCATTCTGACGGTACCTAATGAATAAGCCCCGG
CTAACTATGTGCCAGCAGCCGCGGTAATACATAGGGGGCAAGCGTTATCCGGAATTATTGGGCGTAAAGG
GTGCGTAGGCGGTTAAATAAGTTTATGGTCTAAGTGCAATGCTCAACATTGTGATGCTATAAAAACTGTT
TAGCTAGAGTAAGATAGAGGCAAGTGGAATTCCATGTGTAGTGGTAAAATGCGTAAATATATGGAGGAAC
ACCAGTAGCGAAGGCGGCTTGCTGGGTCTTTACTGACGCTGAGGCACGAAAGCGTGGGGAGCAAACAGGA
TTAGATACCCTGGTAGTCCACGCCGTAAACGATGAGTACTAAACGTTGGGTAAAACCAGTGTTGAAGTTA
ACACATTAAGTACTCCGCCTGAGTAGTACGTACGCAAGTATGAAACTTAAAGGAGTTGACGGGACTCCGC
ACAAGCGGTGGATCATGTTGTTTAATTCGAAGGTACCCGAAAAACCTCACCAGGTCTTGACATGCTTCTG
CAAAGCTGTAGAAACACAGTGGAGGTTATCAGTTGCACAGGTGGTGCATGGTTGTCGTCAGCTCGTGTCG
TGAGATGTTGGGTTAAGTCCCGCAACGAGCGCAACCCTTATTGTTAGTTACCAGCACGTAATGGTGGGGA
CTTTAGCAAGACTGCCAGTGATAAATTGGAGGAAGGTGGGGACGACGTCAAATCATCATGCCCCTTATGA
CCTGGGCTACAAACGTGATACAATGGCTGTTACAAAGGGTAGCTGAAGCGCAAGTTTTTGGCGAATCTCA
AAAAAACAGTCTCAGTTCGGATTGAAGTCTGCAACTCGACTTCATGAAGTTGGAATCGCTAGTAATCGCG
AATCAGCATGTCGCGGTGAATACGTTCACGGGGTTTGTACACACCGC

>PV640668.1 'Tournefortia argentea' witches'-broom phytoplasma clone TaWB 16S ribosomal RNA gene, partial sequence
GAAACAGTGGCTAAGACTGGATAGGAAGATAAAAGGCATCTTGTATCTTTTAAAAGACCTAGTTAATAGG
TATGCTTTAGGAGGGGCTTGCGCCATATTAGTTAGTTGGTAGGGTAATGGCCTACCAAGACGATGATGTG
TAGCTGGACTGAGAGGTTGAACAGCCACATTGGGACTGAGACACGGCCCAAACTCCTACGGGAGGCAGCA
GTAGGGAATTTTCGGCAATGGAGGAAACTCTGACCGAGCAACGCCGCGTGAATGACGAAGTACTTCGGTA
TGTAAAGTTCTTTTATCGAGGAAGAAAAGCAAATGGCGAACCATTTGTTTGCCGGTACTTGATGAATAAG
CCCCGGCTAATTATGTGCCAGCAGCCGCGGTAAGACATAAGGGGCAAGTGTTATCCGGAATTATTGGGCG
TAAAGGGTGCGTAGGCGGTCTAGTAAGTCAGTGGTGTAATGGCAACGCTTAACGTTGTCCGGCTATTGAA
ACTGCTAAACTTGAGTTAGATAGAGGCGAGTGGAATTCCATGTGTAGCGGTAAAATGCGTAAATATATGG
AGGAACACCAGAGGCGTAGGCGGCTCGCTGGGTCTTAACTGACGCTGAGGCACGAAAGCGTGGGGAGCAA
ACAGGATTAGATACCCTGGTAGTCCACGCCGTAAACGATGAGTACTAAGTGTCGGGTTAAACCGGTACTG
AAGTTAACACATTAAGTACTCCGCCTGAGTAGTACGTACGCAAGTATGAAACTTAAAGGAATTGACGGGA
CTCCGCACAAGCGGTGGATCATGTTGTTTAATTCGAAGATACCCGAAAAACCTTACCAGGTCTTGACATG
TTTTTGCAAAATGATAGTAATATCGTGGAGGTTACCAGAAACACAGGTGGTGCATGGTTGTCGTCAGCTC
GTGTCGTGAGATGTTAGGTTAAGTCCTAAAACGAGCGAAACCCTTATCGTTAGTTGCCAGCACGTTATGG
TGGGGACTTTAACGAGACTGCCAATGATAAATTGGAGGAAGGTGAGGATCACGTCAAATCAGCATGCCCC
TTATGACCTGGGCTACAAACGTGATACAATGGCTGTTACAAAGGGTAGCTGAAACGCAAGTTCTTGGCCA
ATCCCCAAAAACAGTCCCAGTCCGGATTGAAGTCTGCAACTCGACTTCATGAAGTTGGAATCGCTAGTAA
TCGCGAATCAGCATGTCGCGGTGAATACGTTCTCGGGGTTTGTACACACCGCCCGTCA

>OR666421.1 'Vigna unguiculata' witches'-broom phytoplasma clone HNNKY-3 16S ribosomal RNA gene, partial sequence
AGATAAAAGGCATCTTGTATCTTTTAAAAGACCTAGTTAATAGGTATGCTTTAGGAGGGGCTTGCGCCAT
ATTAGTTAGTTGGTAGGGTAATGGCCTACCAAGACGATGATGTGTAGCTGGACTGAGAGGTTGAACAGCC
ACATTGGGACTGAGACACGGCCCAAACTCCTACGGGAGGCAGCAGTAGGGAATTTTCGGCAATGGAGGAA
ACTCTGACCGAGCAACGCCGCGTGAATGACGAAGTACTTCGGTATGTAAAGTTCTTTTATCGAGGAAGAA
AAGCAAATGGCGAACCATTTGTTTGCCGGTACTTGATGAATAAGCCCCGGCTAATTATGTGCCAGCAGCC
GCGGTAAGACATAAGGGGCAAGTGTTATCCGGAATTATTGGGCGTAAAGGGTGCGTAGGCGGTCTAGTAA
GTCAGTGGTGTAATGGCAACGCTTAACGTTGTCCGGCTATTGAAACTGCTAAACTTGAGTTAGATAGAGG
CGAGTGGAATTCCATGTGTAGCGGTAAAATGCGTAAATATATGGAGGAACACCAGAGGCGTAGGCGGCTC
GCTGGGTCTTAACTGACGCTGAGGCACGAAAGCGTGGGGAGCAAACAGGATTAGATACCCTGGTAGTCCA
CGCCGTAAACGATGAGTACTAAGTGTCGGGTTAAACCGGTACTGAAGTTAACACATTAAGTACTCCGCCT
GAGTAGTACGTACGCAAGTATGAAACTTAAAGGAATTGACGGGACTCCGCACAAGCGGTGGATCATGTTG
TTTAATTCGAAGATACCCGAAAAACCTTACCAGGTCTTGACATGTTTTTGCAAAATGATAGTAATATCGT
GGAGGTTACCAGAAACACAGGTGGTGCATGGTTGTCGTCAGCTCGTGTCGTGAGATGTTAGGTTAAGTCC
TAAAACGAGCGAAACCCTTATCGTTAGTTGCCAGCACGTTATGGTGGGGACTTTAACGAGACTGCCAATG
ATAAATTGGAGGAAGGTGAGGATCACGTCAAATCAGCATGCCCCTTATGACCTGGGCTACAAACGTGATA
CAATGGCTGTTACAAAGGGTAGCTGAAACGCAAGTTCTTGGCCAATCCCCAAAAACAGTCCCAGTCCGGA
TTGAAGTCTGCAACTCGACTTCATGAAGTTGGAATCGCTAGTAATCGCGAATCAGCATGTCGCGGTGAAT
ACG

>PV661487.1 Candidatus Phytoplasma australasiaticum isolate Sansha 16S ribosomal RNA gene, partial sequence; 16S-23S ribosomal RNA intergenic spacer, complete sequence; and 23S ribosomal RNA gene, partial sequence
AAGAGTTTGATCCTGGCTCAGGATTAACGCTGGCGGCGTGCCTAATACATGCAAGTCGAACGGAAACCTT
CGGGTTTTAGTGGCGAACGGGTGAGTAACACGTAAGCAACCTACCCTAAAGACGAGGATAACCATTGGAA
ACAGTGGCTAAGACTGGATAGGAAGATAAAAGGCATCTTGTATCTTTTAAAAGACCTAGTTAATAGGTAT
GCTTTAGGAGGGGCTTGCGCCATATTAGTTAGTTGGTAGGGTAATGGCCTACCAAGACGATGATGTGTAG
CTGGACTGAGAGGTTGAACAGCCACATTGGGACTGAGACACGGCCCAAACTCCTACGGGAGGCAGCAGTA
GGGAATTTTCGGCAATGGAGGAAACTCTGACCGAGCAACGCCGCGTGAATGACGAAGTACTTCGGTATGT
AAAGTTCTTTTATCGAGGAAGAAAAGCAAATGGCGAACCATTTGTTTGCCGGTACTTGATGAATAAGCCC
CGGCTAATTATGTGCCAGCAGCCGCGGTAAGACATAAGGGGCAAGTGTTATCCGGAATTATTGGGCGTAA
AGGGTGCGTAGGCGGTCTAGTAAGTCAGTGGTGTAATGTCAACGCTTAACGTTGTCCGGCTATTGAAACT
GCTAAACTTGAGTTAGATAGAGGCGAGTGGAATTCCATGTGTAGCGGTAAAATGCGTAAATATATGGAGG
AACACCAGAGGCGTAGGCGGCTCGCTGGGTCTTAACTGACGCTGAGGCACGAAAGCGTGGGGAGCAAACA
GGATTAGATACCCTGGTAGTCCACGCCGTAAACGATGAGTACTAAGTGTCGGGTTAAACCGGTACTGAAG
TTAACACATTAAGTACTCCGCCTGAGTAGTACGTACGCAAGTATGAAACTTAAAGGAATTGACGGGACTC
CGCACAAGCGGTGGATCATGTTGTTTAATTCGAAGATACCCGAAAAACCTTACCAGGTCTTGACATGTTT
TTGCAAAATGATAGTAATATCGTGGAGGTTACCAGAAACACAGGTGGTGCATGGTTGTCGTCAGCTCGTG
TCGTGAGATGTTAGGTTAAGTCCTAAAACGAGCGAAACCCTTATCGTTAGTTGCCAGCACGTTATGGTGG
GGACTTTAACGAGACTGCCAATGATAAATTGGAGGAAGGTGAGGATCACGTCAAATCAGCATGCCCCTTA
TGACCTGGGCTACAAACGTGATACAATGGCTGTTACAAAGGGTAGCTGAAACGCAAGTTCTTGGCCAATC
CCCAAAAACAGTCCCAGTCCGGATTGAAGTCTGCAACTCGACTTCATGAAGTTGGAATCGCTAGTAATCG
CGAATCAGCATGTCGCGGTGAATACGTTCTCGGGGTTTGTACACACCGCCCGTCAAACCACGAAAGTTGG
CAATACCCCAAAACGGTAGCCTAACTCGTTTATTCGAGAGGGCGCCGTCTAAGGTAGGGTCGATGATTGG
GGTTAAGTCGTAACAAGGTATCCCTACCGGAAGGTGGGGATGGATCACCTCCTTTCTAAGGAAACCAATA
AAATCAATCATCTTCAGTTTTGAAAGACTTAGGCAACTAAGTTTTTCTTCGTGACTTCACGAAGGGCCTA
TAGCTCAGTTGGTTAGAGCACACGCCTGATAAGCGTGAGGTCGGTGGTTCAAGTCCATTTAGGCCCACCA
GAGTTATAGGTTTCGTAAGAACACAAATTCTTTGAAAATTAGGTAAATAATAGTTATTTATCCGGAACAT
TAAAGGAAATAAGAGCGCACAGTGGATGCCTAGGCACCAAGAGCCGATGAAGGACG

>OR625212.1 Ipomoea obscura witches'-broom phytoplasma isolate IoWB-hnld 16S ribosomal RNA gene, partial sequence
GTACACGTAAGCAACCTACCCTAAAGACGAGGATAACCATTGGAAACAGTGGCTAAGACTGGATAGGAAG
ATAAAAGGCATCTTGTATCTTTTAAAAGACCTAGTTAATAGGTATGCTTTAGGAGGGGCTTGCGCCATAT
TAGTTAGTTGGTAGGGTAATGGCCTACCAAGACGATGATGTGTAGCTGGACTGAGAGGTTGAACAGCCAC
ATTGGGACTGAGACACGGCCCAAACTCCTACGGGAGGCAGCAGTAGGGAATTTTCGGCAATGGAGGAAAC
TCTGACCGAGCAACGCCGCGTGAATGACGAAGTACTTCGGTATGTAAAGTTCTTTTATCGAGGAAGAAAA
GCAAATGGCGAACCATTTGTTTGCCGGTACTTGATGAATAAGCCCCGGCTAATTATGTGCCAGCAGCCGC
GGTAAGACATAAGGGGCAAGTGTTATCCGGAATTATTGGGCGTAAAGGGTGCGTAGGCGGTCTAGTAAGT
CAGTGGTGTAATGGCAACGCTTAACGTTGTCCGGCTATTGAAACTGCTAAACTTGAGTTAGATAGAGGCG
AGTGGAATTCCATGTGTAGCGGTAAAATGCGTAAATATATGGAGGAACACCAGAGGCGTAGGCGGCTCGC
TGGGTCTTAACTGACGCTGAGGCACGAAAGCGTGGGGAGCAAACAGGATTAGATACCCTGGTAGTCCACG
CCGTAAACGATGAGTACTAAGTGTCGGGTTAAACCGGTACTGAAGTTAACACATTAAGTACTCCGCCTGA
GTAGTACGTACGCAAGTATGAAACTTAAAGGAATTGACGGGACTCCGCACAAGCGGTGGATCATGTTGTT
TAATTCGAAGATACCCGAAAAACCTTACCAGGTCTTGACATGTTTTTGCAAAATGATAGTAATATCGTGG
AGGTTACCAGAAACACAGGTGGTGCATGGTTGTCGTCAGCTCGTGTCGTGAGATGTTAGGTTAAGTCCTA
AAACGAGCGAAACCCTTATCGTTAGTTGCCAGCACGTTATGGTGGGGACTTTAACGAGACTGCCAATGAT
AAATTGGAGGAAGGTGAGGATCACGTCAAATCAGCATGCCCCTTATGACCTGGGCTACAAACGTGATACA
ATGGCTGTTACAAAGGGTAGCTGAAACGCAAGTTCTTGGCCAATCCCCAAAAACAGTCCCAGTCCGGATT
GAAGTCTGCAACTCGACTTCATGAAGTTGGAATCGCTAGTAATCGCGAATCAGCATGTCGCGGTGAATAC
GTTCTCGGGGTTTGTACACACCGCCCGTCAAACCACGAAAGTTGGCAATACCCCAAAACGGTAGCCTAAC

>OR466206.1 'Alocasia macrorrhiza' yellows phytoplasma isolate AmY-hn 16S ribosomal RNA gene, partial sequence
GGGTGAGTAACGCGTAAGCAATCTGCCCCTAAGACGAGGATAACAGTTGGAAACGACTGCTAAGACTGGA
TAGGAGACAAGAAGGCATCTTCTTGTTTTTAAAAGACCTAGCAATAGGTATGCTTAGGGAGGAGCTTGCG
TCACATTAGTTAGTTGGTGGGGTAAAGGCCTACCAAGACTATGATGTGTAGCCGGGCTGAGAGGTTGAAC
GGCCACATTGGGACTGAGACACGGCCCAAACTCCTACGGGAGGCAGCAGTAGGGAATTTTCGGCAATGGA
GGAAACTCTGACCGAGCAACGCCGCGTGAACGATGAAGTATTTCGGTACGTAAAGTTCTTTTATTAGGGA
AGAATAAATGATGGAAAAATCATTCTGACGGTACCTAATGAATAAGCCCCGGCTAACTATGTGCCAGCAG
CCGCGGTAATACATAGGGGGCAAGCGTTATCCGGAATTATTGGGCGTAAAGGGTGCGTAGGCGGTTAAAT
AAGTTTATGGTCTAAGTGCAATGCTCAACATTGTGATGCTATAAAAACTGTTTAGCTAGAGTAAGATAGA
GGCAAGTGGAATTCCATGTGTAGTGGTAAAATGCGTAAATATATGGAGGAACACCAGTAGCGAAGGCGGC
TTGCTGGGTCTTTACTGACGCTGAGGCACGAAAGCGTGGGGAGCAAACAGGATTAGATACCCTGGTAGTC
CACGCCGTAAACGATGAGTACTAAACGTTGGGTAAAACCAGTGTTGAAGTTAACACATTAAGTACTCCGC
CTGAGTAGTACGTACGCAAGTATGAAACTTAAAGGAATTGACGGGACTCCGCACAAGCGGTGGATCATGT
TGTTTAATTCGAAGGTACCCGAAAAACCTCACCAGGTCTTGACATGCTTCTGCAAAGCTGTAGAAACACA
GTGGAGGTTATCAGTTGCACAGGTGGTGCATGGTTGTCGTCAGCTCGTGTCGTGAGATGTTGGGTTAAGT
CCCGCAACGAGCGCAACCCTTATTGTTAGTTACCAGCACGTAATGGTGGGGACTTTAGCAAGACTGCCAG
TGATAAATTGGAGGAAGGTGGGGACGACGTCAAATCATCATGCCCCTTATGACCTGGGCTACAAACGTGA
TACAATGGCTGTTACAAAGGGTAGCTGAAGCGCAAGTTTTTGGCGAATCTCAAAAAAACAGTCTCAGTTC
GGATTGAAGTCTGCAACTCGACTTCATGAAGTTGGAATCGCTAGTAATCGCGAATCAGCATGTCGCGGTG
AATACGTTCTCGGGGTTTGTACACACCGCCCGTCAAACCACGAAAGTTGGCAATACCCAAAGCCGGTGGC
CTAACT

>OQ586072.1 'Areca catechu' yellow leaf disease phytoplasma isolate HNWC5 16S ribosomal RNA gene, partial sequence
GAAACGACTGCTAAGACTGGATAGGAAGATAAAAGGCATCTTGTATCTTTTAAAAGACCTAGTTAATAGG
TATGCTTTAGGAGGGGCTTGCGCCATATTAGTTAGTTGGTAGGGTAATGGCCTACCAAGACGATGATGTG
TAGCTGGACTGAGAGGTTGAACAGCCACATTGGGACTGAGACACGGCCCAAACTCCTACGGGAGGCAGCA
GTAGGGAATTTTCGGCAATGGAGGAAACTCTGACCGAGCAACGCCGCGTGAATGACGAAGTACTTCGGTA
TGTAAAGTTCTTTTATCGAGGAAGAAAAGCAAATGGCGAACCATTTGTTTGCCGGTACTTGATGAATAAG
CCCCGGCTAATTATGTGCCAGCAGCCGCGGTAAGACATAAGGGGCAAGTGTTATCCGGAATTATTGGGCG
TAAAGGGTGCGTAGGCGGTCTAGTAAGTCAGTGGTGTAATGGCAACGCTTAACGTTGTCCGGCTATTGAA
ACTGCTAAACTTGAGTTAGATAGAGGCGAGTGGAATTCCATGTGTAGCGGTAAAATGCGTAAATATATGG
AGGAACACCAGAGGCGTAGGCGGCTCGCTGGGTCTTAACTGACGCTGAGGCACGAAAGCGTGGGGAGCAA
ACAGGATTAGATACCCTGGTAGTCCACGCCGTAAACGATGAGTACTAAGTGTCGGGTTAAACCGGTACTG
AAGTTAACACATTAAGTACTCCGCCTGAGTAGTACGTACGCAAGTATGAAACTTAAAGGAATTGACGGGA
CTCCGCACAAGCGGTGGATCATGTTGTTTAATTCGAAGATACCCGAAAAACCTTACCAGGTCTTGACATG
TTTTTGCAAAATGATAGTAATATCGTGGAGGTTACCAGAAACACAGGTGGTGCATGGTTGTCGTCAGCTC
GTGTCGTGAGATGTTAGGTTAAGTCCTAAAACGAGCGAAACCCTTATCGTTAGTTGCCAGCACGTTATGG
TGGGGACTTTAACGAGACTGCCAATGATAAATTGGAGGAAGGTGAGGATCACGTCAAATCAGCATGCCCC
TTATGACCTGGGCTACAAACGTGATACAATGGCTGTTACAAAGGGTAGCTGAAACGCAAGTTCTTGGCCA
ATCCCCAAAAACAGTCCCAGTCCGGATTGAAGTCTGCAACTCGACTTCATGAAGTTGGAATCGCTAGTAA
TCGCGAATCAGCATGTCGCGGTGAATACGTTCTCGGGGTTTGTACACACCGCCCGTCA
