# Supplementary material for: Host Diversity and Phylogenetic Evolution of Phytoplasmas on Hainan Island in China, Bringing Challenges to Monitoring and Prevention of Related Plant Diseases
Source: Plants (Basel). 2026 Jun 10;15(12):1787. doi: 10.3390/plants15121787 (PMC13306697; doi:10.3390/plants15121787)
Supplement: Supplementary file 1 [file plants-15-01787-s001.zip › 260605 alignment files&phylogenetic matrix.meg]

#mega
!Title 123;
!Format DataType=DNA indel=-;

#FJ694685.1_Arecanut_yellow_leaf_disease_phytoplasma
ACGACTGCTAAGACTGGATAGGAGACAAGAAGGCATCTTCTTGTTTTTAAAAGACCTAGC
A--ATAGGTATGCTTAGGGAGGAGCTTGCGTCACATTAGTTAGTTGGTGGGGTAAAGGCC
TACCAAGACTATGATGTGTAGCCGGGCTGGGAGGTTGAACGGCCACATTGGGACTGAGAC
ACGGCCCAAACTCCTACGGGAGGCAGCAGTAGGGAATTTTCGGCAATGGAGGAAACTCTG
ACCGAGCAACGCCGCGTGAACGATGAAGTATTTCGGTACGTAAAGTTCTTTTATTAGGGA
AGAATAAATGATGGAAAA--ATCATTCTGACGGTACCTAATGAATAAGCCCCGGCTAACT
ATGTGCCAGCAGCCGCGGTAATACATAGGGGGCAAGCGTTATCCGGAATTATTGGGCGTA
AAGGGTGCGTAGGCGGTTAAATAAGTTTATGGTCTAAGTGCAATGCTCAACATTGTGATG
CTATAAAAACTG-TTTAGCTAGAGTAAGATAGAGGCAAGTGGAATTCCATGTGTAGTGGT
AAAATGCGTAAATATATGGAGGAACACCAGTAGCGAAGGCGGCTTGCTGGGTCTTTACTG
ACGCTGAGGCACGAAAGCGTGGGGAGCAAACAGGATTAGATACCCTGGTAGTCCACGCCG
TAAACGATGAGTACTAAACGTTGGGTA--AAACCAGTGTTGAAGTTAACACATTAAGTAC
TCCGCCTGAGTAGTACGTACGCAAGTATGAAACTTAAAGGAATTGACGGGACTCCGCACA
AGCGGTGGATCATGTTGTTTAATTCGAAGGTACCCGAAAAACCTCACCAGGTCTTGACAT
GCTTCTGCAAAGCTGTAGAAACACAGTGGAGGTTATCAGTTGCACAGGTGGTGCATGGTT
GTCGTCAGCTCGTGTCGTGAGATGTTGGGTTAAGTCCCGCAACGAGCGCAACCCTTATTG
TTAGTTACCAGCACGTAATGGTGGGGACTTTAGCAAGACTGCCAGTGATAAATTGGAGGA
AGGTGGGGACGACGTCAAATCATCATGCCCCTTATGACCTGGGCTACAAACGTGATACAA
TGGCTGTTACAAAGGGTAGCTGAAGCGCAAGTTTTTGGCAAATCTCAAAAAAACAGTCTC
AGTTCGGATTGAAGTCTGCAACTCGACTTCATGAAGTTGGAATCGCTAGTAATCGCGAAT
CAGCATGTCGCGGTGAATACG

#FJ998269.1_Arecanut_yellow_leaf_disease_phytoplasma
ACGACTGCTAAGACTGGATAGGAGACAAGAAGGCATCTTCTTGTTTTTAAAAGACCTAGC
A--ATAGGTATGCTTAGGTAGGAGCTTGCGTCACATTAGTTAGTTGGTGGGGTAAAGGCC
TACCAAGACTATGATGTGTAGCCGGGCTGAGAGGTTGAACGGCCACATTGGGACTGAGAC
ACGGCCCAAACTCCTACGGGAGGCAGCAGTAGGGAATTTTCGGCAATGGAGGAAACTCTG
ACCGAGCAACGCCGCGTGAACGATGAAGTATTTCGGTACGTAAAGTTCTTTTATTAGGGA
AGAATAAATGATGGAAAA--ATCATTCTGACGGTACCTAATGAATAAGCCCCGGCTAACT
ATGTGCCAGCAGCCGCGGTAATACATAGGGGGCAAGCGTTATCCGGAATTATTGGGCGTA
AAGGGTGCGTAGGCGGTTAAATAAGTTTGTGGTCTAAGTGCAATGCTCAACATTGTGATG
CTATAAAAACTG-TTTAGCTAGAGTAAGATAGAGGCAAGTGGAATTCCATGTGTAGTGGT
AAAATGCGTAAATATATGGAGGAACACCAGTAGCGAAGGCGGCTTGCTGGGTCTTTACTG
ACGCTGAGGCACGAAAGCGTGGGGAGCAAACAGGATTAGATACCCTGGTAGTCCACGCCG
TAAACGATGAGTACTAAACGTTGGGTA--AAACCAGTGTTGAAGTTAACACATTAAGTAC
TCCGCCTGAGTAGTACGTACGCAAGTATGAAACTTAAAGGAATTGACGGGACTCCGCACA
AGCGGTGGATCATGTTGTTTAATTCGAAGGTACCCGAAAAACCTCACCAGGTCTTGACAT
GCTTCTGCAAAGCTGTAGAAACACAGTGGAGGTTATCAGTTGCACAGGTGGTGCATGGTT
GTCGTCAGCTCGTGTCGTGAGATGTTGGGTTAAGTCCCGCAACGAGCGCAACCCTTATTG
TTAGTTACCAGCACGTAATGGTGGGGACTTTAGCAAGACTGCCAGTGATAAATTGGAGGA
AGGTGGGGACGACGTCAAATCATCATGCCCCTTATGACCTGGGCTACAAACGTGATACAA
TGGCTGTTACAAAGGGTAGCTGAAGCGCAAGTTTTTGGCGAATCTCAAAAAAACAGTCTC
AGTTCGGATTGAAGTCTGCAACTCGACTTCATGAAGTTGGAATCGCTAGTAATCGCGAAT
CAGCATGTCGCGGTGAATACG

#ON408356.1_Carica_papaya_leaf_malformation_phytoplasma
ACGACTGCTAAGACTGGATAGGAGACAAGAGGGCATCTTCTTGTTTTTAAAAGACCTAGC
A--ATAGGTATGCTTAGGGAGGAGCTTGCGTCACATTAGTTAGTTGGTGGGGTAAAGGCC
TACCAAGACTATGATGTGTAGCCGGGCTGAGAGGTTGAACGGCCACATTGGGACTGAGAC
ACGGCCCAAGCTCCTACGGGAGGCAGCAGTAGGGAATTTTCGGCAATGGAGGAAACTCTG
ACCGAGCAACGCCGCGTGAACGATGAAGTATTTCGGTACGTAAAGTTCTTTTATTAGGGA
AGAATAAATGATGGAAAA--ATCATTCTGACGGTACCTAATGAATAAGCCCCGGCTAACT
ATGTGCCAGCAGCCGCGGTAATACATAGGGGGCAAGCGTTATCCGGAATTATTGGGCGTA
AAGGGTGCGTAGGCGGTTAAATAAGTTTATGGTCTAAGTGCAATGCTCAACATTGTGATG
CTATAAAAACTG-TTTAGCTAGAGTAAGATAGAGGCAAGTGGAATTCCATGTGTAGTGGT
AAAATGCGTAAATATATGGAGGAACACCAGTAGCGAAGGCGGCTTGCTGGGTCTTTACTG
ACGCTGAGGCACGAAAGCGTGGGGAGCAAACAGGATTAGATACCCTGGTAGTCCACGCCG
TAAACGATGAGTACTAAACGTTGGGTA--AAACCAGTGTTGAAGTTAACACATTAAGTAC
TCCGCCTGAGTAGTACGTACGCAAGTATGAAACTTAAAGGAATTGACGGGACTCCGCACA
AGCGGTGAATCATGTTGTTTAATTCGAAGGTACCCGAAAAACCTCACCAGGTCTTGACAT
GCTTCTGCAAAGCTGTAGAAACACAGTGGAGGTTATCAGTTGCACAGGTGGTGCATGGTT
GTCGTCAGCTCGTGTCGTGAGATGTTGGGTTAAGTCCCGCAACGAGCGCAACCCTTATTG
TTAGTTACCAGCACGTAATGGTGGGGACTTTAGCAAGACTGCCAGTGATAAATTGGAGGA
AGGTGGGGACAACGTCAAATCATCATGCCCCTTATGACCTGGGCTACAAACGTGATACAA
TGGCTGTTACAAAGGGTAGCTGAAGCGCAAGTTTTTGGCGAATCTCAAAAAAACAGTCTC
AGTTCGGATTGAAGTCTGCAACTCGACTTCATGAAGTTGGAATCGCTAGTAATCGCGAAT
CAGCATGTCGCGGTGAATACG

#OL625608.1_Carica_papaya_aster_yellows_phytoplasma
ACGACTGCTAAGACTGGATAGGAGACAAGAAGGCATCTTCTTGTTTTTAAAAGACCTAGC
A--ATAGGTATGCTTAGGGAGGAGCTTGCGTCACATTAGTTAGTTGGTGGGGTAAAGGCC
TACCAAGACTATGATGTGTAGCCGGGCTGAGAGGTTGAACGGCCACATTGGGACTGAGAC
ACGGCCCAAACTCCTACGGGAGGCAGCAGTAGGGAATTTTCGGCAATGGAGGAAACTCTG
ACCGAGCAACGCCGCGTGAACGATGAAGTATTTCGGTACGTAAAGTTCTTTTATTAGGGA
AGAATAAATGATGGAAAA--ATCATTCTGACGGTACCTAATGAATAAGCCCCGGCTAACT
ATGTGCCAGCAGCCGCGGTAATACATAGGGGGCAAGCGTTATCCGGAATTATTGGGCGTA
AAGGGTGCGTAGGCGGTTAAATAAGTTTATGGTCTAAGTGCAATGCTCAACATTGTGATG
CTATAAAAACTG-TTTAGCTAGAGTAAGATAGAGGCAAGTGGAATTCCATGTGTAGTGGT
AAAATGCGTAAATATATGGAGGAACACCAGTAGCGAAGGCGGCTTGCTGGGTCTTTACTG
ACGCTGAGGCACGAAAGCGTGGGGAGCAAACAGGATTAGATACCCTGGTAGTCCACGCCG
TAAACGATGAGTACTAAACGTTGGGTA--AAACCAGTGTTGAAGTTAACACATTAAGTAC
TCCGCCTGAGTAGTACGTACGCAAGTATGAAACTTAAAGGAATTGACGGGACTCCGCACA
AGCGGTGGATCATGTTGTTTAATTCGAAGGTACCCGAAAAACCTCACCAGGTCTTGACAT
GCTTCTGCAAAGCTGTAGAAACACAGTGGAGGTTATCAGTTGCACAGGTGGTGCATGGTT
GTCGTCAGCTCGTGTCGTGAGATGTTGGGTTAAGTCCCGCAACGAGCGCAACCCTTATTG
TTAGTTACCAGCACGTAATGGTGGGGACTTTAGCAAGACTGCCAGTGATAAATTGGAGGA
AGGTGGGGACGACGTCAAATCATCATGCCCCTTATGACCTGGGCTACAAACGTGATACAA
TGGCTGTTACAAAGGGTAGCTGAAGCGCAAGTTTTTGGCGAATCTCAAAAAAACAGTCTC
AGTTCGGATTGAAGTCTGCAACTCGACTTCATGAAGTTGGAATCGCTAGTAATCGCGAAT
CAGCATGTCGCGGTGAATACG

#EF990733.1_Chinaberry_witches_-broom_phytoplasma
ACGACTGCTAAGACTGGATAGGAGACAAGAAGGCATCTTCTTGTTTTTAAAAGACCTAGC
A--ATAGGTATGCTTAGGGAGGAGCTTGCGTCACATTAGTTAGTTGGTGGGGTAAAGGCC
TACCAAGACTATGATGTGTAGCCGGGCTGAGAGGTTGAACGGCCACATTGGGACTGAGAC
ACGGCCCAAACTCCTACGGGAGGCAGCAGTAGGGAATTTTCGGCAATGGAGGAAACTCTG
ACCGAGCAACGCCGCGTGAACGATGAAGTATTTCGGTACGTAAAGTTCTTTTATTAGGGA
AGAATAAATGATGGAAAA--ATCATTCTGACGGTACCTAATGAATAAGCCCCGGCTAACT
ATGTGCCAGCAGCCGCGGTAATACATAGGGGGCAAGCGTTATCCGGAATTATTGGGCGTA
AAGGGTGCGTAGGCGGTTAAATAAGTTTATGGTCTAAGTGCAATGCTCAACATTGTGATG
CTATAAAAACTG-TTTAGCTAGAGTAAGATAGAGGCAAGTGGAATTCCATGTGTAGTGGT
AAAATGCGTAAATATATGGAGGAACACCAGTAGCGAAGGCGGCTTGCTGGGTCTTTACTG
ACGCTGAGGCACGAAAGCGTGGGGAGCAAACAGGATTAGATACCCTGGTAGTCCACGCCG
TAAACGATGAGTACTAAACGTTGGGTA--AAACCAGTGTTGAAGTTAACACATTAAGTAC
TCCGCCTGAGTAGTACGTACGCAAGTATGAAACTTAAAGGAATTGACGGGACTCCGCACA
AGCGGTGGATCATGTTGTTTAATTCGAAGGTACCCGAAAAACCTCACCAGGTCTTGACAT
GCTTCTGCAAAGCTGTAGAAACACAGTGGAGGTTATCAGTTGCACAGGTGGTGCATGGTT
GTCGTCAGCTCGTGTCGTGAGATGTTGGGTTAAGTCCCGCAACGAGCGCAACCCTTATTG
TTAGTTACCAGCACGTAATGGTGGGGACTTTAGCAAGACTGCCAGTGATAAATTGGAGGA
AGGTGGGGACGACGTCAAATCATCATGCCCCTTATGACCTGGGCTACAAACGTGATACAA
TGGCTGTTACAAAGGGTAGCTGAAGCGCAAGTTTTTGGCGAATCTCAAAAAAACAGTCTC
AGTTCGGATTGAAGTCTGCAACTCGACTTCATGAAGTTGGAATCGCTAGTAATCGCGAAT
CAGCATGTCGCGGTGAATACG

#GU113156.1_Eryngium_foetidum_witches_-broom_phytoplasma
ACGACTGCTAAGACTGGATAGGAGACAAGAGGGCATCTTCTTGTTTTTAAAAGACCTAGC
A--ATAGGTATGCTTAGGGAGGAGCTTGCGTCACATTAGTTAGTTGGTGGGGTAAAGGCC
TACCAAGACTATGATGTGTAGCCGGGCTGAGAGGTTGAACGGCCACATTGGGACTGAGAC
ACGGCCCAAACTCCTACGGGAGGCAGCAGTAGGGAATTTTCGGCAATGGAGGAAACTCTG
ACCGAACAACGCCGCGTGAACGATGAAGTATTTCGGTACGTAAAGTTCTTTTATTAGGGA
AGAATAAATGATGGAAAA--ATCATTCTGACGGTACCTAATGAATAAGCCCCGGCTAACT
ATGTGCCAGCAGCCGCGGTAATACATAGGGGGCAAGCGTTATCCGGAATTATTGGGCGTA
AAGGGTGCGTAGGCGGTTAAATAAGTTTATGGTCTAAGTGCAATGCTCAACATTGTGATG
CTATAAAAACTG-TTTAGCTAGAGTAAGATAGAGGCAAGTGGAATTCCATGTGTAGTGGT
AAAATGCGTAAATATATGGAGGAACACCAGTAGCGAAGGCGGCTTGCTGGGTCTTTACTG
ACGCTGAGGCACGAAAGCGTGGGGAGCAAACAGGATTAGATACCCTGGTAGTCCACGCCG
TAAACGATGAGTACTAAACGTTGGGTA--AAACCAGTGTTGAAGTTAACACATTAAGTAC
TCCGCCTGAGTAGTACGTACGCAAGTATGAAACTTAAAGGAATTGACGGGACTCCGCACA
AGCGGTGGATCATGTTGTTTAATTCGAAGGTACCCGAAAAACCTCACCAGGTCTTGACAT
GCTTCTGCAAAGCTGTAGAAACACAGTGGAGGTTATCAGTTGCACAGGTGGTGCATGGTT
GTCGTCAGCTCGTGTCGTGAGATGTTGGGTTAAGTCCCGCAACGAGCGCAACCCTTATTG
TTAGTTACCAGCACGTAATGGTGGGGACTTTAGCAAGACTGCCAGTGATAAATTGGAGGA
AGGTGGGGACGACGTCAAATCATCATGCCCCTTATGACCTGGGCTACAAACGTGATACAA
TGGCTGTTACAAAGGGTAGCTGAAGCGCAAGTTTTTGGCGAATCTCGAAAAAACAGTCTC
AGTTCGGATTGAAGTCTGCAACTCGACTTCATGAAGTTGGAATCGCTAGTAATCGCGAAT
CAGCATGTCGTGGTGAATACG

#GU113157.1_Eryngium_foetidum_witches_-broom_phytoplasma
ACGACTGCTAAGACTGGATAGGAGACAAGAAGGCATCTTCTTGTTTTTAAAAGACCTAGC
A--ATAGGTATGCTTAGGGAGGAGCTTGCGTCACATTAGTTAGTTGGTGGGGTAAAGGCC
TACCAAGACTATGATGTGTAGCCGGGCTGAGAGGTTGAACGGCCACATTGGGACTGAGAC
ACGGCCCAAACTCCTACGGGAGGCAGCAGTAGGGAATTTTCGGCAATGGAGGAAACTCTG
ACCGAGCAACGCCGCGTGAACGATGAAGTATTTCGGTACGTAAAGTTCTTTTATTAGGGA
AGAATAAATGATGGAAAA--ATCATTCTGACGGTACCTAATGAATAAGCCCCGGCTAACT
ATGTGCCAGCAGCCGCGGTAATACATAGGGGGCAAGCGTTATCCGGAATTATTGGGCGTA
AAGGGTGCGTAGGCGGTTAAATATGTTAATGGTCTAAGTGCAATGCTCAACATTGTGATG
CTATAAAAACTG-TTTAGCTAGAGTAAGATAGAGGCAAGTGGAATTCCATGTGTAGTGGT
AAAATGCGTAAATATATGGAGGAACACCAGTAGCGAAGGCGGCTTGCTGGGTCTTTACTG
TCGCTGAGGCACGAAAGCGTGGGGAGCAAACAGGATTAGATACCCTGGTAGTCCACGCCG
TAAACGATGAGTACTAAACGTTGGGTA--AAACCAGTGTTGAAGTTAACACATTAAGTAC
TCCGCCTGAGTAGTACGTACGCAAGTATGAAACTTAAAGGAATTGACGGGACTCCGCACA
AGCGGTGGATCATGTTGTTTAATTCGAAGGTACCCGAAAAACCTCACCAGGCCTTGACAT
GCTTCTGCAAAGCTGTAGAAACACAGTGGAGGTTATCAGTTGCACAGGTGGTGCATGGTT
GTCGTCAGCTCGTGTCGTGAGATGTTGGGTTAAGTCCCGCAACGAGCGCAACCCTTATTG
TTAGTTACCAGCACGTAATGGTGGGGACTTTAGCAAGACTGCCAGTGATAAATTGGAGGA
AAGTGGGGACGACGTCAAATCATCATGCCCCTTATGACCTGGGCTACAAACGTGATACAA
TGGCTGTTACAAAGGGTAGCTGAAGCGCAAGTTTTTGGCGAATCTCAAAAAAACAGTCTC
AGTTCGGATTGAAGTCTGCAACTCGACTTCATGAAGTTGGAATCGCTAGTAATCGCGAAT
CAGCATGTCGCGGTGAATACG

#KT890348.1_Hevea_brasiliensis_stem_fasciation_phytoplasma
ACGACTGCTAAGACTGGATAGGAGACAAGAAGGCATCTTCTTGTTTTTAAAAGACCTAGC
A--ATAGGTATGCTTAGGGAGGAGCTTGCGTCACATTAGTTAGTTGGTGGGGTAAAGGCC
TACCAAGACTATGATGTGTAGCCGGGCTGAGAGGTTGAACGGCCACATTGGGACTGAGAC
ACGGCCCAAACTCCTACGGGAGGCAGCAGTAGGGAATTTTCGGCAATGGAGGAAACTCTG
ACCGAGCAACGCCGCGTGAACGATGAAGTATTTCGGTACGTAAAGTTCTTTTATTAGGGA
AGAATAAATGATGGAAAA--ATCATTCTGACGGTACCTAATGAATAAGCCCCGGCTAACT
ATGTGCCAGCAGCCGCGGTAATACATAGGGGGCAAGCGTTATCCGGAATTATTGGGCGTA
AAGGGTGCGTAGGCGGTTAAATAAGTTTATGGTCTAAGTGCAATGCTCAACATTGTGATG
CTATAAAAACTG-TTTAGCTAGAGTAAGATAGAGGCAAGTGGAATTCCATGTGTAGTGGT
AAAATGCGTAAATATATGGAGGAACACCAGTAGCGAAGGCGGCTTGCTGGGTCTTTACTG
ACGCTGAGGCACGAAAGCGTGGGGAGCAAACAGGATTAGATACCCTGGTAGTCCACGCCG
TAAACGATGAGTACTAAACGTTGGGTA--AAACCAGTGTTGAAGTTAACACATTAAGTAC
TCCGCCTGAGTAGTACGTACGCAAGTATGAAACTTAAAGGAATTGACGGGACTCCGCACA
AGCGGTGGATCATGTTGTTTAATTCGAAGGTACCCGAAAAACCTCACCAGGTCTTGACAT
GCTTCTGCAAAGCTGTAGAAACACAGTGGAGGTTATCAGTTGCACAGGTGGTGCATGGTT
GTCGTCAGCTCGTGTCGTGAGATGTTGGGTTAAGTCCCGCAACGAGCGCAACCCTTATTG
TTAGTTACCAGCACGTAATGGTGGGGACTTTAGCAAGACTGCCAGTGATAAATTGGAGGA
AGGTGGGGACGACGTCAAATCATCATGCCCCTTATGACCTGGGCTACAAACGTGATACAA
TGGCTGTTACAAAGGGTAGCTGAAGCGCAAGTTTTTGGCGAATCTCAAAAAAACAGTCTC
AGTTCGGATTGAAGTCTGCAACTCGACTTCATGAAGTTGGAATCGCTAGTAATCGCGAAT
CAGCATGTCGCGGTGAATACG

#MF490802.1_Malvastrum_coromandelianum_phyllody_phytoplasma
ACGACTGCTAAGACTGGATAGGAGACAAGAAGGCATCTTCTTGTTTTTAAAAGACCTAGC
A--ATAGGTATGCTTAGGGAGGAGCTTGCGTCACATTAGTTAGTTGGTGGGGTAAAGGCC
TACCAAGACTATGATGTGTAGCCGGGCTGAGAGGTTGAACGGCCACATTGGGACTGAGAC
ACGGCCCAAACTCCTACGGGAGGCAGCAGTAGGGAATTTTCGGCAATGGAGGAAACTCTG
ACCGAGCAACGCCGCGTGAACGATGAAGTATTTCGGTACGTAAAGTTCTTTTATTAGGGA
AGAATAAATGATGGAAAA--ATCATTCTGACGGTACCTAATGAATAAGCCCCGGCTAACT
ATGTGCCAGCAGCCGCGGTAATACATAGGGGGCAAGCGTTATCCGGAATTATTGGGCGTA
AAGGGTGCGTAGGCGGTTAAATAAGTTTATGGTCTAAGTGCAATGCTCAACATTGTGATG
CTATAAAAACTG-TTTAGCTAGAGTAAGATAGAGGCAAGTGGAATTCCATGTGTAGTGGT
AAAATGCGTAAATATATGGAGGAACACCAGTAGCGAAGGCGGCTTGCTGGGTCTTTACTG
ACGCTGAGGCACGAAAGCGTGGGGAGCAAACAGGATTAGATACCCTGGTAGTCCACGCCG
TAAACGATGAGTACTAAACGTTGGGTA--AAACCAGTGTTGAAGTTAACACATTAAGTAC
TCCGCCTGAGTAGTACGTACGCAAGTATGAAACTTAAAGGAATTGACGGGACTCCGCACA
AGCGGTGGATCATGTTGTTTAATTCGAAGGTACCCGAAAAACCTCACCAGGTCTTGACAT
GCTTCTGCAAAGCTGTAGAAACACAGTGGAGGTTATCAGTTGCACAGGTGGTGCATGGTT
GTCGTCAGCTCGTGTCGTGAGATGTTGGGTTAAGTCCCGCAACGAGCGCAACCCTTATTG
TTAGTTACCAGCACGTAATGGTGGGGACTTTAGCAAGACTGCCAGTGATAAATTGGAGGA
AGGTGGGGACGACGTCAAATCATCATGCCCCTTATGACCTGGGCTACAAACGTGATACAA
TGGCTGTTACAAAGGGTAGCTGAAGCGCAAGTTTTTGGCGAATCTCAAAAAAACAGTCTC
AGTTCGGATTGAAGTCTGCAACTCGACTTCATGAAGTTGGAATCGCTAGTAATCGCGAAT
CAGCATGTCGCGGTGAATACG

#KX150461.1_Melochia_corchorifolia_phyllody_phytoplasma
ACGACTGCTAAGACTGGATAGGAGACAAGAAGGCATCTTCTTGTTTTTAAAAGACCTAGC
A--ATAGGTATGCTTAGGGAGGAGCTTGCGTCACATTAGTTAGTTGGTGGGGTAAAGGCC
TACCAAGACTATGATGTGTAGCCGGGCTGAGAGGTTGAACGGCCACATTGGGACTGAGAC
ACGGCCCAAACTCCTACGGGAGGCAGCAGTAGGGAATTTTCGGCAATGGAGGAAACTCTG
ACCGAGCAACGCCGCGTGAACGATGAAGTATTTCGGTACGTAAAGTTCTTTTATTAGGGA
AGAATAAATGATGGAAAA--ATCATTCTGACGGTACCTAATGAATAAGCCCCGGCTAACT
ATGTGCCAGCAGCCGCGGTAATACATAGGGGGCAAGCGTTATCCGGAATTATTGGGCGTA
AAGGGTGCGTAGGCGGTTAAATAAGTTTATGGTCTAAGTGCAATGCTCAACATTGTGATG
CTATAAAAACTG-TTTAGCTAGAGTAAGATAGAGGCAAGTGGAATTCCATGTGTAGTGGT
AAAATGCGTAAATATATGGAGGAACACCAGTAGCGAAGGCGGCTTGCTGGGTCTTTACTG
ACGCTGAGGCACGAAAGCGTGGGGAGCAAACAGGATTAGATACCCTGGTAGTCCACGCCG
TAAACGATGAGTACTAAACGTTGGGTA--AAACCAGTGTTGAAGTTAACACATTAAGTAC
TCCGCCTGAGTAGTACGTACGCAAGTATGAAACTTAAAGGAATTGACGGGACTCCGCACA
AGCGGTGGATCATGTTGTTTAATTCGAAGGTACCCGAAAAACCTCACCAGGTCTTGACAT
GCTTCTGCAAAGCTGTAGAAACACAGTGGAGGTTATCAGTTGCACAGGTGGTGCATGGTT
GTCGTCAGCTCGTGTCGTGAGATGTTGGGTTAAGTCCCGCAACGAGCGCAACCCTTATTG
TTAGTTACCAGCACGTAATGGTGGGGACTTTAGCAAGACTGCCAGTGATAAATTGGAGGA
AGGTGGGGACGACGTCAAATCATCATGCCCCTTATGACCTGGGCTACAAACGTGATACAA
TGGCTGTTACAAAGGGTAGCTGAAGCGCAAGTTTTTGGCGAATCTCAAAAAAACAGTCTC
AGTTCGGATTGAAGTCTGCAACTCGACTTCATGAAGTTGGAATCGCTAGTAATCGCGAAT
CAGCATGTCGCGGTGAATACG

#MT760793.1_Capsicum_annuum_yellow_crinkle_phytoplasma
ACGACTGCTAAGACTGGATAGGAGACAAGAAGGCATCTTCTTGTTTTTAAAAGACCTAGC
A--ATAGGTATGCTTAGGGAGGAGCTTGCGTCACATTAGTTAGTTGGTGGGGTAAAGGCC
TACCAAGACTATGATGTGTAGCCGGGCTGAGAGGTTGAACGGCCACATTGGGACTGAGAC
ACGGCCCAAACTCCTACGGGAGGCAGCAGTAGGGAATTTTCGGCAATGGAGGAAACTCTG
ACCGAGCAACGCCGCGTGAACGATGAAGTATTTCGGTACGTAAAGTTCTTTTATTAGGGA
AGAATAAATGATGGAAAA--ATCATTCTGACGGTACCTAATGAATAAGCCCCGGCTAACT
ATGTGCCAGCAGCCGCGGTAATACATAGGGGGCAAGCGTTATCCGGAATTATTGGGCGTA
AAGGGTGCGTAGGCGGTTAAATAAGTTTATGGTCTAAGTGCAATGCTCAACATTGTGATG
CTATAAAAACTG-TTTAGCTAGAGTAAGATAGAGGCAAGTGGAATTCCATGTGTAGTGGT
AAAATGCGTAAATATATGGAGGAACACCAGTAGCGAAGGCGGCTTGCTGGGTCTTTACTG
ACGCTGAGGCACGAAAGCGTGGGGAGCAAACAGGATTAGATACCCTGGTAGTCCACGCCG
TAAACGATGAGTACTAAACGTTGGGTA--AAACCAGTGTTGAAGTTAACACATTAAGTAC
TCCGCCTGAGTAGTACGTACGCAAGTATGAAACTTAAAGGAATTGACGGGACTCCGCACA
AGCGGTGGATCATGTTGTTTAATTCGAAGGTACCCGAAAAACCTCACCAGGTCTTGACAT
GCTTCTGCAAAGCTGTAGAAACACAGTGGAGGTTATCAGTTGCACAGGTGGTGCATGGTT
GTCGTCAGCTCGTGTCGTGAGATGTTGGGTTAAGTCCCGCAACGAGCGCAACCCTTATTG
TTAGTTACCAGCACGTAATGGTGGGGACTTTAGCAAGACTGCCAGTGATAAATTGGAGGA
AGGTGGGGACGACGTCAAATCATCATGCCCCTTATGACCTGGGCTACAAACGTGATACAA
TGGCTGTTACAAAGGGTAGCTGAAGCGCAAGTTTTTGGCGAATCTCAAAAAAACAGTCTC
AGTTCGGATTGAAGTCTGCAACTCGACTTCATGAAGTTGGAATCGCTAGTAATCGCGAAT
CAGCATGTCGCGGTGAATACG

#MT872515.1_Pericampylus_glaucus_witches_-broom_phytoplasma
ACGACTGCTAAGACTGGATAGGAGACAAGAAGGCATCTTCTTGTTTTTAAAAGACCTAGC
A--ATAGGTATGCTTAGGGAGGAGCTTGCGTCACATTAGTTAGTTGGTGGGGTAAAGGCC
TACCAAGACTATGATGTGTAGCCGGGCTGAGAGGTTGAACGGCCACATTGGGACTGAGAC
ACGGCCCAAACTCCTACGGGAGGCAGCAGTAGGGAATTTTCGGCAATGGAGGAAACTCTG
ACCGAGCAACGCCGCGTGAACGATGAAGTATTTCGGTACGTAAAGTTCTTTTATTAGGGA
AGAATAAATGATGGAAAA--ATCATTCTGACGGTACCTAATGAATAAGCCCCGGCTAACT
ATGTGCCAGCAGCCGCGGTAATACATAGGGGGCAAGCGTTATCCGGAATTATTGGGCGTA
AAGGGTGCGTAGGCGGTTAAATAAGTTTATGGTCTAAGTGCAATGCTCAACATTGTGATG
CTATAAAAACTG-TTTAGCTAGAGTAAGATAGAGGCAAGTGGAATTCCATGTGTAGTGGT
AAAATGCGTAAATATATGGAGGAACACCAGTAGCGAAGGCGGCTTGCTGGGTCTTTACTG
ACGCTGAGGCACGAAAGCGTGGGGAGCAAACAGGATTAGATACCCTGGTAGTCCACGCCG
TAAACGATGAGTACTAAACGTTGGGTA--AAACCAGTGTTGAAGTTAACACATTAAGTAC
TCCGCCTGAGTAGTACGTACGCAAGTATGAAACTTAAAGGAATTGACGGGACTCCGCACA
AGCGGTGGATCATGTTGTTTAATTCGAAGGTACCCGAAAAACCTCACCAGGTCTTGACAT
GCTTCTGCAAAGCTGTAGAAACACAGTGGAGGTTATCAGTTGCACAGGTGGTGCATGGTT
GTCGTCAGCTCGTGTCGTGAGATGTTGGGTTAAGTCCCGCAACGAGCGCAACCCTTATTG
TTAGTTACCAGCACGTAATGGTGGGGACTTTAGCAAGACTGCCAGTGATAAATTGGAGGA
AGGTGGGGACGACGTCAAATCATCATGCCCCTTATGACCTGGGCTACAAACGTGATACAA
TGGCTGTTACAAAGGGTAGCTGAAGCGCAAGTTTTTGGCGAATCTCAAAAAAACAGTCTC
AGTTCGGATTGAAGTCTGCAACTCGACTTCATGAAGTTGGAATCGCTAGTAATCGCGAAT
CAGCATGTCGCGGTGAATACG

#EU375834.1_Periwinkle_little_leaf_phytoplasma
ACGACTGCTAAGACTGGATAGGAGACAAGAGGGCATCTTCTTGTTTTTAAAAGACCTAGC
A--ATAGGTATGCTTAGGGAGGAGCTTGCGTCACATTAGTTAGTTGGTGGGGTAAAGGCC
TACCAAGACTATGATGTGTAGCCGGGCTGAGAGGTTGAACGGCCACATTGGGACTGAGAC
ACGGCCCAAACTCCTACGGGAGGCAGCAGTAGGGAATTTTCGGCAATGGAGGAAACTCTG
ACCGAGCAACGCCGCGTGAACGATGAAGTATTTCGGTACGTAAAGTTCTTTTATTAGGGA
AGAATAAATGATGGAAAA--ATCATTCTGACGGTACCTAATGAATAAGCCCCGGCTAACT
ATGTGCCAGCAGCCGCGGTAATACATAGGGGGCAAGCGTTATCCGGAATTATTGGGCGTA
AAGGGTGCGTAGGCGGTTAAATAAGTTTATGGTCTAAGTGCAATGCTCAACATTGTGATG
CTATAAAAACTG-TTTAGCTAGAGTAAGATAGAGGCAAGTGGAATTCCATGTGTAGTGGT
AAAATGCGTAAATATATGGAGGAACACCAGTAGCGAAGGCGGCTTGCTGGGTCTTTACTG
ACGCTGAGGCACGAAAGCGTGGGGAGCAAACAGGATTAGATACCCTGGTAGTCCACGCCG
TAAACGATGAGTACTAAACGTTGGGTA--AAACCAGTGTTGAAGTTAACACATTAAGTAC
TCCGCCTGAGTAGTACGTACGCAAGTATGAAACTTAAAGGAATTGACGGGACTCCGCACA
AGCGGTGGATCATGTTGTTTAATTCGAAGGTACCCGAAAAACCTCACCAGGTCTTGACAT
GCTTCTGCAAAGCTGTAGAAACACAGTGGAGGTTATCAGTTGCACAGGTGGTGCATGGTT
GTCGTCAGCTCGTGTCGTGAGATGTTGGGTTAAGTCCCGCAACGAGCGCAACCCTTATTG
TTAGTTACCAGCACGTAATGGTGGGGACTTTAGCAAGACTGCCAGTGATAAATTGGAGGA
AGGTGGGGACGACGTCAAATCATCATGCCCCTTATGACCTGGGCTACAAACGTGATACAA
TGGCTGTTACAAAGGGTAGCTGAAGCGCAAGTTTTTGGCGAATCTCAAAAAAACAGTCTC
AGTTCGGATTGAAGTCTGCAACTCGACTTCATGAAGTTGGAATCGCTAGTAATCGCGAAT
CAGCATGTCGCGGTGAATACG

#GU113146.1_Chinese_periwinkle_phyllody_phytoplasma
ACGACTGCTAAGACTGGATAGGAGACAAGAAGGCATCTTCTTGTTTTTAAAAGACCTAGC
A--ATAGGTATGCTTAGGGAGGAGCTTGCGTCACATTAGTTAGTTGGTGGGGTAAAGGCC
TACCAAGACTATGATGTGTAGCCGGGCTGAGAGGTTGAACGGCCACATTGGGACTGAGAC
ACGGCCCAAACTCCTACGGGAGGCAGCAGTAGGGAATTTTCGGCAATGGAGGAAACTCTG
ACCGAGCAACGCCGCGTGAACGATGAAGTATTTCGGTACGTAAAGTTCTTTTATTAGGGA
AGAATAAATGATGGAAAA--ATCATTCTGACGGTACCTAATGAATAAGCCCCGGCTAACT
ATGTGCCAGCAGCCGCGGTAATACATAGGGGGCAAGCGTTATCCGGAATTATTGGGCGTA
AAGGGTGCGTAGGCGGTTAAATAAGTTTATGGTCTAAGTGCCATGCTCCACATTGTGATG
CTATAAAAACTG-TTTAGCTAGAGTAAGATAGAGGCAAGTGGAATTCCATGTGTAGTGGT
AAAATGCGTAAATATATGGAGGAACACCAGTAGCGAAGGCGGCTTGCTGGGTCTTTACTG
ACGCTGAGGCACGAAAGCGTGGGGAGCAAACAGGATTAGATACCCTGGTAGTCCACGCCG
TAAACGATGAGTACTAAACGTTGGGTA--AAACCAGTGTTGAAGTTAACACATTAAGTAC
TCCGCCTGAGTAGTACGTACGCAAGTATGAAACTTAAAGGAATTGACGGGACTCCGCACA
AGCGGTGGATCATGTTGTTTAATTCGAAGGTACCCGAAAAACCTCACCAGGTCTTGACAT
GCTTCTGCAAAGCTGTAGAAACACAGTGGAGGTTATCAGTTGCACAGGTGGTGCATGGTT
GTCGTCAGCTCGTGTCGTGAGATGTTGGGTTAAGTCCCGCAACGAGCGCAACCCTTATTG
TTAGTTACCAGCACGTAATGGTGGGGACTTTAGCAAGACTGCCAGTGATAAATTGGAGGA
AGGTGGGGACGACGTCAAATCATCATGCCCCTTATGACCTGGGCTACAAACGTGATACAA
TGGCTGTTACAAAGGGTAGCTGAAGCGCAAGTTTTTGGCGAATCTCAAAAAAACAGTCTC
AGTTCGGATTGAAGTCTGCAACTCGACTTCATGAAGTTGGAATCGCTAGTAATCGCGAAT
CAGCATGTCGCGGTGAATACG

#KP662136.1_Periwinkle_virescence_phytoplasma
ACGACTGCTAAGACTGGATAGGAGACAAGAAGGCATCTTCTTGTTTTTAAAAGACCTAGC
A--ATAGGTATGCTTAGGGAGGAGCTTGCGTCACATTAGTTAGTTGGTGGGGTAAAGGCC
TACCAAGACTATGATGTGTAGCCGGGCTGAGAGGTTGAACGGCCACATTGGGACTGAGAC
ACGGCCCAAACTCCTACGGGAGGCAGCAGTAGGGAATTTTCGGCAATGGAGGAAACTCTG
ACCGAGCAACGCCGCGTGAACGATGAAGTATTTCGGTACGTAAAGTTCTTTTATTAGGGA
AGAATAAATGATGGAAAA--ATCATTCTGACGGTACCTAATGAATAAGCCCCGGCTAACT
ATGTGCCAGCAGCCGCGGTAATACATAGGGGGCAAGCGTTATCCGGAATTATTGGGCGTA
AAGGGTGCGTAGGCGGTTAAATAAGTTTATGGTCTAAGTGCAATGCTCAACATTGTGATG
CTATAAAAACTG-TTTAGCTAGAGTAAGATAGAGGCAAGTGGAATTCCATGTGTAGTGGT
AAAATGCGTAAATATATGGAGGAACACCAGTAGCGAAGGCGGCTTGCTGGGTCTTTACTG
ACGCTGAGGCACGAAAGCGTGGGGAGCAAACAGGATTAGATACCCTGGTAGTCCACGCCG
TAAACGATGAGTACTAAACGTTGGGTA--AAACCAGTGTTGAAGTTAACACATTAAGTAC
TCCGCCTGAGTAGTACGTACGCAAGTATGAAACTTAAAGGAATTGACGGGACTCCGCACA
AGCGGTGGATCATGTTGTTTAATTCGAAGGTACCCGAAAAACCTCACCAGGTCTTGACAT
GCTTCTGCAAAGCTGTAGAAACACAGTGGAGGTTATCAGTTGCACAGGTGGTGCATGGTT
GTCGTCAGCTCGTGTCGTGAGATGTTGGGTTAAGTCCCGCAACGAGCGCAACCCTTATTG
TTAGTTACCAGCACGTAATGGTGGGGACTTTAGCAAGACTGCCAGTGATAAATTGGAGGA
AGGTGGGGACGACGTCAAATCATCATGCCCCTTATGACCTGGGCTACAAACGTGATACAA
TGGCTGTTACAAAGGGTAGCTGAAGCGCAAGTTTTTGGCGAATCTCAAAAAAACAGTCTC
AGTTCGGATTGAAGTCTGCAACTCGACTTCATGAAGTTGGAATCGCTAGTAATCGCGAAT
CAGCATGTCGCGGTGAATACG

#ON408357.1_Phyllanthus_urinaria_proliferation_phytoplasma
ACGACTGCTAAGACTGGATAGGAGACAAGAGGGCATCTTCTTGTTTTTAAAAGACCTAGC
A--ATAGGTATGCTTAGGGAGGAGCTTGCGTCACATTAGTTAGTTGGTGGGGTAAAGGCC
TACCAAGACTATGATGTGTAGCCGGGCTGAGAGGTTGAACGGCCACATTGGGACTGAGAC
ACGGCCCAAACTCCTACGGGAGGCAGCAGTAGGGAATTTTCGGCAATGGAGGAAACTCTG
ACCGAGCAACGCCGCGTGAACGATGAAGTATTTCGGTACGTAAAGTTCTTTTATTAGGGA
AGAATAAATGATGGAAAA--ATCATTCTGACGGTACCTAATGAATAAGCCCCGGCTAACT
ATGTGCCAGCAGCCGCGGTAATACATAGGGGGCAAGCGTTATCCGGAATTATTGGGCGTA
AAGGGCGCGTAGGCGGTTAAATAAGTTTATGGTCTAAGTGCAATGCTCAACATTGTGATG
CTATAAAAACTG-TTTAGCTAGAGTAAGATAGAGGCAAGTGGAATTCCATGTGTAGTGGT
AAAATGCGTAAATATATGGAGGAACACCAGTAGCGAAGGCGGCTTGCTGGGTCTTTACTG
ACGCTGAGGCACGAAAGCGTGGGGAGCAAACAGGATTAGATACCCTGGTAGTCCACGCCG
TAAACGATGAGTACTAAACGTTGGGTA--AAACCAGTGTTGAAGTTAACACATTAAGTAC
TCCGCCTGAGTAGTACGTACGCAAGTATGAAACTTAAAGGAATTGACGGGACTCCGCACA
AGCGGTGGATCATGTTGTTTAATTCGAAGGTACCCGAAAAACCTCACCAGGTCTTGACAT
GCTTCTGCAAAGCTGTAGAAACACAGTGGAGGTTATCAGTTGCACAGGTGGTGCATGGTT
GTCGTCAGCTCGTGTCGTGAGATGTTGGGTTAAGTCCCGCAACGAGCGCAACCCTTATTG
TTAGTTACCAGCACGTAATGGTGGGGACTTTAGCAAGACTGCCAGTGATAAATTGGAGGA
AGGTGGGGACGACGTCAAATCATCATGCCCCTTATGACCTGGGCTACAAACGTGATACAA
TGGCTGTTACAAAGGGTAGCTGAAGCGCAAGTTTTTGGCGAATCTCAAAAAAACAGTCTC
AGTTCGGATTGAAGTCTGCAACTCGACTTCATGAAGTTGGAATCGCTAGTAATCGCGAAT
CAGCATGTCGCGGTGAATACG

#JQ957929.1_Piper_nigrum_yellows_phytoplasma
ACGACTGCTAAGACTGGATAGGAGACAAGAAGGCATCTTCTTGTTTTTAAAAGACCTAGC
A--ATAGGTATGCTTAGGGAGGAGCTTGCGTCACATTAGTTAGTTGGTGGGGTAAAGGCC
TACCAAGACTATGATGTGTAGCCGGGCTGAGAGGTTGAACGGCCACATTGGGACTGAGAC
ACGGCCCAAACTCCTACGGGAGGCAGCAGTAGGGAATTTTCGGCAATGGAGGAAACTCTG
ACCGAGCAACGCCGCGTGAACGATGAAGTATTTCGGTACGTAAAGTTCTTTTATTAGGGA
AGAATAAATGATGGAAAA--ATCATTCTGACGGTACCTAATGAATAAGCCCCGGCTAACT
ATGTGCCAGCAGCCGCGGTAATACATAGGGGGCAAGCGTTATCCGGAATTATTGGGCGTA
AAGGGTGCGTAGGCGGTTAAATAAGTTTATGGTCTAAGTGCAATGCTCAACATTGTGATG
CTATAAAAACTG-TTTAGCTAGAGTAAGATAGAGGCAAGTGGAATTCCATGTGTAGTGGT
AAAATGCGTAAATATATGGAGGAACACCAGTAGCGAAGGCGGCTTGCTGGGTCTTTACTG
ACGCTGAGGCACGAAAGCGTGGGGAGCAAACAGGATTAGATACCCTGGTAGTCCACGCCG
TAAACGATGAGTACTAAACGTTGGGTA--AAACCAGTGTTGAAGTTAACACATTAAGTAC
TCCGCCTGAGTAGTACGTACGCAAGTATGAAACTTAAAGGAATTGACGGGACTCCGCACA
AGCGGTGGATCATGTTGTTTAATTCGAAGGTACCCGAAAAACCTCACCAGGTCTTGACAT
GCTTCTGCAAAGCTGTAGAAACACAGTGGAGGTTATCAGTTGCACAGGTGGTGCATGGTT
GTCGTCAGCTCGTGTCGTGAGATGTTGGGTTAAGTCCCGCAACGAGCGCAACCCTTATTG
TTAGTTACCAGCACGTAATGGTGGGGACTTTAGCAAGACTGCCAGTGATAAATTGGAGGA
AGGTTGGGACGACGTCAAATCATCATGCCCCTTATGACCTGGGCTACAAACGTGATACAA
TGGCTGTTACAAAGGGTAGCTGAAGCGCAAGTTTTTGGCGAATCTCAAAAAAACAGTCTC
AGTTCGGATTGAAGTCTGCAACTCGACTTCATGAAGTTGGAATCGCTAGTAATCGCGAAT
CAGCATGTCGCGGTGAATACG

#MH727702.1_Pterocarpus_indicus_fasciation_phytoplasma
ACGACTGCTAAGACTGGATAGGAGACAAGAAGGCATCTTCTTGTTTTTAAAAGACCTAGC
A--ATAGGTATGCTTAGGGAGGAGCTTGCGTCACATTAGTTAGTTGGTGGGGTAAAGGCC
TACCAAGACTATGATGTGTAGCCGGGCTGAGAGGTTGAACGGCCACATTGGGACTGAGAC
ACGGCCCAAACTCCTACGGGAGGCAGCAGTAGGGAATTTTCGGCAATGGAGGAAACTCTG
ACCGAGCAACGCCGCGTGAACGATGAAGTATTTCGGTACGTAAAGTTCTTTTATTAGGGA
AGAATAAATGATGGAAAA--ATCATTCTGACGGTACCTAATGAATAAGCCCCGGCTAACT
ATGTGCCAGCAGCCGCGGTAATACATAGGGGGCAAGCGTTATCCGGAATTATTGGGCGTA
AAGGGTGCGTAGGCGGTTAAATAAGTTTATGGTCTAAGTGCAATGCTCAACATTGTGATG
CTATAAAAACTG-TTTAGCTAGAGTAAGATAGAGGCAAGTGGAATTCCATGTGTAGTGGT
AAAATGCGTAAATATATGGAGGAACACCAGTAGCGAAGGCGGCTTGCTGGGTCTTTACTG
ACGCTGAGGCACGAAAGCGTGGGGAGCAAACAGGATTAGATACCCTGGTAGTCCACGCCG
TAAACGATGAGTACTAAACGTTGGGTA--AAACCAGTGTTGAAGTTAACACATTAAGTAC
TCCGCCTGAGTAGTACGTACGCAAGTATGAAACTTAAAGGAATTGACGGGACTCCGCACA
AGCGGTGGATCATGTTGTTTAATTCGAAGGTACCCGAAAAACCTCACCAGGTCTTGACAT
GCTTCTGCAAAGCTGTAGAAACACAGTGGAGGTTATCAGTTGCACAGGTGGTGCATGGTT
GTCGTCAGCTCGTGTCGTGAGATGTTGGGTTAAGTCCCGCAACGAGGGCAACCCTTATTG
TTAGTTACCAGCACGTAATGGTGGGGACTTTAGCAAGACTGCCAGTGATAAATTGGAGGA
AGGTGGGGACGACGTCAAATCATCATGCCCCTTATGGCCTGGGCTACAAACGTGATACAA
TGGCTGTTACAAAGGGTAGCTGAAGCGCAAGTTTTTGGCGAATCTCAAAAAAACAGTCTC
AGTTCGGATTGAAGTCTGCAACCCGACTTCATGAAGTTGGAATCGCTAGTAATCGCGAAT
CAGCATGTCGCGGTGAATACG

#MW353909.1_Waltheria_indica_virescence_phytoplasma
ACGACTGCTAAGACTGGATAGGAGACAAGAAGGCATCTTCTTGTTTTTAAAAGACCTAGC
A--ATAGGTATGCTTAGGGAGGAGCTTGCGTCACATTAGTTAGTTGGTGGGGTAAAGGCC
TACCAAGACTATGATGTGTAGCCGGGCTGAGAGGTTGAACGGCCACATTGGGACTGAGAC
ACGGCCCAAACTCCTACGGGAGGCAGCAGTAGGGAATTTTCGGCAATGGAGGAAACTCTG
ACCGAGCAACGCCGCGTGAACGATGAAGTATTTCGGTACGTAAAGTTCTTTTATTAGGGA
AGAATAAATGATGGAAAA--ATCATTCTGACGGTACCTAATGAATAAGCCCCGGCTAACT
ATGTGCCAGCAGCCGCGGTAATACATAGGGGGCAAGCGTTATCCGGAATTATTGGGCGTA
AAGGGTGCGTAGGCGGTTAAATAAGTTTATGGTCTAAGTGCAATGCTCAACATTGTGATG
CTATAAAAACTG-TTTAGCTAGAGTAAGATAGAGGCAAGTGGAATTCCATGTGTAGTGGT
AAAATGCGTAAATATATGGAGGAACACCAGTAGCGAAGGCGGCTTGCTGGGTCTTTACTG
ACGCTGAGGCACGAAAGCGTGGGGAGCAAACAGGATTAGATACCCTGGTAGTCCACGCCG
TAAACGATGAGTACTAAACGTTGGGTA--AAACCAGTGTTGAAGTTAACACATTAAGTAC
TCCGCCTGAGTAGTACGTACGCAAGTATGAAACTTAAAGGAATTGACGGGACTCCGCACA
AGCGGTGGATCATGTTGTTTAATTCGAAGGTACCCGAAAAACCTCACCAGGTCTTGACAT
GCTTCTGCAAAGCTGTAGAAACACAGTGGAGGTTATCAGTTGCACAGGTGGTGCATGGTT
GTCGTCAGCTCGTGTCGTGAGATGTTGGGTTAAGTCCCGCAACGAGCGCAACCCTTATTG
TTAGTTACCAGCACGTAATGGTGGGGACTTTAGCAAGACTGCCAGTGATAAATTGGAGGA
AGGTGGGGACGACGTCAAATCATCATGCCCCTTATGACCTGGGCTACAAACGTGATACAA
TGGCTGTTACAAAGGGTAGCTGAAGCGCAAGTTTTTGGCGAATCTCAAAAAAACAGTCTC
AGTTCGGATTGAAGTCTGCAACTCGACTTCATGAAGTTGGAATCGCTAGTAATCGCGAAT
CAGCATGTCGCGGTGAATACG

#ON408364.1_Acacia_confusa_witches_-broom_phytoplasma
ACGACTGCTAAGACTGGATAGGAAGATAAAAGGCATCTTGTATCTTTTAAAAGACCTAGT
T-AATAGGTATGCTTTAGGAGGGGCTTGCGCCATATTAGTTAGTTGGTAGGGTAATGGCC
TACCAAGACGATGATGTGTAGCTGGACTGAGAGGTTGAACAGCCACATTGGGACTGAGAC
ACGGCCCAAACTCCTACGGGAGGCAGCAGTAGGGAATTTTCGGCAATGGAGGAAACTCTG
ACCGAGCAACGCCGCGTGAATGACGAAGTACTTCGGTATGTAAAGTTCTTTTATCGAGGA
AGAAAAGCAAATGGCGAACCATTTGTTTGCCGGTACTTGATGAATAAGCCCCGGCTAATT
ATGTGCCAGCAGCCGCGGTAAGACATAAGGGGCAAGTGTTATCCGGAATTATTGGGCGTA
AAGGGTGCGTAGGCGGTCTAGTAAGTCAGTGGTGTAATGGCAACGCTTAACGTTGTCCGG
CTATTGAAACTG-CTAAACTTGAGTTAGATAGAGGCGAGTGGAATTCCATGTGTAGCGGT
AAAATGCGTAAATATATGGAGGAACACCAGAGGCGTAGGCGGCTCGCTGGGTCTTAACTG
ACGCTGAGGCACGAAAGCGTGGGGAGCAAACAGGATTAGATACCCTGGTAGTCCACGCCG
TAAACGATGAGTACTAAGTGTCGGGTT--AAACCGGTACTGAAGTTAACACATTAAGTAC
TCCGCCTGAGTAGTACGTACGCAAGTATGAAACTTAAAGGAATTGACGGGACTCCGCACA
AGCGGTGGATCATGTTGTTTAATTCGAAGATACCCGAAAAACCTTACCAGGTCTTGACAT
GTTTTTGCAAAATGATAGTAATATCGTGGAGGTTACCAGAAACACAGGTGGTGCATGGTT
GTCGTCAGCTCGTGTCGTGAGATGTTAGGTTAAGTCCTAAAACGAGCGAAACCCTTATCG
TTAGTTGCCAGCACGTTATGGTGGGGACTTTAACGAGACTGCCAATGATAAATTGGAGGA
AGGTGAGGATCACGTCAAATCAGCATGCCCCTTATGACCTGGGCTACAAACGTGATACAA
TGGCTGTTACAAAGGGTAGCTGAAACGCAAGTTCTTGGCCAATCCCCAAAA-ACAGTCCC
AGTCCGGATTGAAGTCTGCAACTCGACTTCATGAAGTTGGAATCGCTAGTAATCGCGAAT
CAGCATGTCGCGGTGAATACG

#JQ957930.1_Arachis_pintoi_yellows_phytoplasma
ACGACTGCTAAGACTGGATAGGAAGATAAAAGGCATCTTGTATCTTTTAAAAGACCTAGT
T-AATAGGTATGCTTTAGGAGGGGCTTGCGCCATATTAGTTAGTTGGTAGGGTAATGGCC
TACCAAGACGATGATGTGTAGCTGGACTGAGAGGTTGAACAGCCACATTGGGACTGAGAC
ACGGCCCAAACTCCTACGGGAGGCAGCAGTAGGGAATTTTCGGCAATGGAGGAAACTCTG
ACCGAGCAACGCCGCGTGAATGACGAAGTACTTCGGTATGTAAAGTTCTTTTATCGAGGA
AGAAAAGCAAATGGCGAACCATTTGTTTGCCGGTACTTGATGAATAAGCCCCGGCTAATT
ATGTGCCAGCAGCCGCGGTAAGACATAAGGGGCAAGTGTTATCCGGAATTATTGGGCGTA
AAGGGTGCGTAGGCGGTCTAGTAAGTCAGTGGTGTAATGACAACGCTTAACGTTGTCCGG
CTATTGAAACTG-CTAAACTTGAGTTAGATAGAGGCGAGTGGAATTCCATGTGTAGCGGT
AAAATGCGTAAATATATGGAGGAACACCAGAGGCGTAGGCGGCTCGCTGGGTCTTAACTG
ACGCTGAGGCACGAAAGCGTGGGGAGCAAACAGGATTAGATACCCTGGTAGTCCACGCCG
TAAACGATGAGTACTAAGTGTCGGGTT--AAACCGGTACTGAAGTTAACACATTAAGTAC
TCCGCCTGAGTAGTACGTACGCAAGTATGAAACTTAAAGGAATTGACGGGACTCCGCACA
AGCGGTGGATCATGTTGTTTAATTCGAAGATACCCGAAAAACCTTACCAGGTCTTGACAT
GTTTTTGCAAAATGATAGTAATATCGTGGAGGTTACCAGAAACACAGGTGGTGCATGGTT
GTCGTCAGCTCGTGTCGTGAGATGTTAGGTTAAGTCCTAAAACGAGCGAAACCCTTATCG
TTAGTTGCCAGCACGTTATGGTGGGGACTTTAACGAGACTGCCAATGATAAATTGGAGGA
AGGTGAGGATCACGTCAAATCAGCATGCCCCTTATGACCTGGGCTACAAACGTGATACAA
TGGCTGTTACAAAGGGTAGCTGAAACGCAAGTTCTTGGTCAATCCCCAAAA-ACAGTCCC
AGTCCGGATTGAAGTCTGCAACTCGACTTCATGAAGTTGGAATCGCTAGTAATCGCGAAT
CAGCATGTCGCGGTGAATACG

#GU113149.1_Bamboo_witches_-broom_phytoplasma
ACGACTGCTAAGACTGGATAGGAAGATAAAAGGCATCTTGTATCTTTTAAAAGACCTAGT
T-AATAGGTATGCTTTAGGAGGGGCTTGCGCCATATTAGTTAGTTGGTAGGGTAATGGCC
TACCAAGACGATGATGTGTGGCTGGACTGAGAGGTTGAACAGCCACATTGGGACTGAGAC
ACGGCCCAAACTCCTACGGGAGGCAGCAGTAGGGAATTTTCGGCAATGGAGGAAACTCTG
ACCGAGCAACGCCGCGTGAATGACGAAGTACTTCGGTATGTAAAGTTCTTTTATCGAGGA
AGAAAAGCAAATGGCGAACCATTTGTTTGCCGGTACTTGATGAATAAGCCCCGGCTAATT
ATGTGCCAGCAGCCGCGGTAAGACATAAGGGGCAAGTGTTATCCGGAATTATTGGGCGTA
AAGGGTGCGTAGGCGGTCTAGTAAGTCAGTGGTGTGATGGCAACGCTTAACGTTGTCCGG
CTATTGAAACTG-CTAAACTTGAGTTAGATAGAGGCGAGTGGAATTCCATGTGTAGCGGT
AAAATGCGTAAATATATGGAGGAACACCAGAGGCGTAGGCGGCTCGCTGGGTCTTAACTG
ACGCTGAGGCACGAAAGCGTGGGGAGCAAACAGGATTAGATACCCTGGTAGTCCACGCCG
TAAACGATGAGTACTAAGTGTCGGGTT--AAACCGGTACTGAAGTTAACACATTAAGTAC
TCCGCCTGAGTAGTACGTACGCAAGTATGAAACTTAAAGGAATTGACGGGACTCCGCACA
AGCGGTGGATCATGTTGTTTAATTCGAAGATACCCGAAAAACCTTACCAGGTCTTGACAT
GTTTTTGCAAAATGATAGTAATATCGTGGGGGTTACCAGAAACACAGGTGGTGCATGGTT
GTCGTCAGCTCGTGTCGTGAGATGTTAGGTTAAGTCCTAAAACGAGCGAAACCCTTATCG
TTAGTTGCCAGCACGTTATGGTGGGGACTTTAACGAGACTGCCAATGATAAATTGGAGGA
AGGTGAGGATCACGTCAAATCAGCATGCCCCTTATGACCTGGGCTACAAACGTGATACAA
TGGCTGTTACAAAGGGTAGCTGAAACGCAAGTTCTTGGCCAATCCCCAAAA-ACAGTCCC
AGTCCGGATTGAAGTCTGCAACTCGACTTCATGAAGTTGGAATCGCTAGTAATCGCGAAT
CAGCATGTCGCGGTGAATACG

#GU113150.1_Bamboo_witches_-broom_phytoplasma
ACGACTGCTAAGACTGGATAGGAAGATAAAAGGCATCTTGTATCTTTTAAAAGACCTAGT
T-AATAGGTATGCTTTAGGAGGGGCTTGCGCCATATTAGTTAGTTGGTAGGGTAATGGCC
TACCAAGACGATGATGTGTAGCTGGACTGAGAGGTTGAACAGCCACATTGGGACTGAGAC
ACGGCCCAAACTCCTACGGGAGGCAGCAGTAGGGAATTTTCGGCAATGGAGGAAACTCTG
ACCGAGCAACGCCGCGTGAATGACGAAGTACTTCGGTATGTAAAGTTCTTTTATCGAGGA
AGAAAAGCAAATGGCGAACCATTTGTTTGCTGGTACTTGATGAATAAGCCCCGGCTAATT
ATGTGCCAGCAGCCGCGGTAAGACATAAGGGGCAAGTGTTATCCGGAATTATTGGGCGTA
AAGGGTGCGTAGGCGGTCTAGTAAGTCAGTGGTGTAATGGCAACGCTTAACGTTGTCCGG
CTATTGAAACTG-CTAAACTTGAGTTAGATAGAGGCGAGTGGAATTCCATGTGTAGCGGT
AAAATGCGTAAATATATGGAGGAACACCAGAGGCGTAGGCGGCTCGCTGGGTCTTAACTG
ACGCTGAGGCACGAAAGCGTGGGGAGCAAACAGGATTAGATACCCTGGTAGTCCACGCCG
TAAACGATGAGTACTAAGTGTCGGGTT--AAACCGGTACTGAAGTTAACACATTAAGTAC
TCCGCCTGAGTAGTACGTACGCAAGTATGAAACTTAAAGGAATTGACGGGACTCCGCACA
AGCGGTGGATCATGTTGTTTAATTCGAAGATACCCGAAAAACCTTACCAGGTCTTGACAT
GTTTTTGCAAAATGATAGTAATATCGTGGAGGTTACCAGAAACACAGGTGGTGCATGGTT
GTCGTCAGCTCGTGTCGTGAGATGTTAGGTTAAGTCCTAAGACGAGCGAAACCCTTATCG
TTAGTTGCCAGCACGTTATGGTGGGGACTTTAACGAGACTGCCAATGATAAATTGGAGGA
AGGTGAGGATCACGTCAAATCAGCATGCCCCTTATGACCTGGGCTACAAACGTGATACAA
TGGCTGTTACAAAGGGTAGCTGAAACGCAAGTTCTTGGCCAATCCCCAAAA-ACAGTCCC
AGTCCGGATTGAAGTCTGCAACTCGACTTCATGAAGTTGGAATCGCTAGTAATCGCGAAT
CAGCATGTCGCGGTGAATACG

#JQ957928.1_Capsicum_chinense_little_leaf_phytoplasma
ACGACTGCTAAGACTGGATAGGAAGATAAAAGGCATCTTGTATCTTTTAAAAGACCTAGT
T-AATAGGTATGCTTTAGGAGGGGCTTGCGCCATATTAGTTAGTTGGTAGGGTAATGGCC
TACCAAGACGATGATGTGTAGCTGGACTGAGAGGTTGAACAGCCACATTGGGACTGAGAC
ACGGCCCAAACTCCTACGGGAGGCAGCAGTAGGGAATTTTCGGCAATGGAGGAAACTCTG
ACCGAGCAACGCCGCGTGAATGACGAAGTACTTCGGTATGTAAAGTTCTTTTATCGAGGA
AGAAAAGCAAATGGCGAACCATTTGTTTGCCGGTACTTGATGAATAAGCCCCGGCTAATT
ATGTGCCAGCAGCCGCGGTAAGACATAAGGGGCAAGTGTTATCCGGAATTATTGGGCGTA
AAGGGTGCGTAGGCGGTCTAGTAAGTCAGTGGTGTAATGGCAACGCTTAACGTTGTCCGG
CTATTGAAACTG-CTAAACTTGAGTTAGATAGAGGCGAGTGGAATTCCATGTGTAGCGGT
AAAATGCGTAAATATATGGAGGAACACCAGAGGCGTAGGCGGCTCGCTGGGTCTTAACTG
ACGCTGAGGCACGAAAGCGTGGGGAGCAAACAGGATTAGATACCCTGGTAGTCCACGCCG
TAAACGATGAGTACTAAGTGTCGGGTT--AAACCGGTACTGAAGTTAACACATTAAGTAC
TCCGCCTGAGTGGTACGTACGCAAGTATGAAACTTAAAGGAATTGACGGGACTCCGCACA
AGCGGTGGATCATGTTGTTTAATTCGAAGATACCCGAAAAACCTTACCAGGTCTTGACAT
GTTTTTGCAAAATGATAGTAATATCGTGGAGGTTACCAGAAACACAGGTGGTGCATGGTT
GTCGTCAGCTCGTGTCGTGAGATGTTAGGTTAAGTCCTAAAACGAGCGAAACCCTTATCG
TTAGTTGCCAGCACGTTATGGTGGGGACTTTAACGAGACTGCCAATGATAAATTGGAGGA
AGGTGAGGATCACGTCAAATCAGCATGCCCCTTATGACCTGGGCTACAAACGTGATACAA
TGGCTGTTACAAAGGGTAGCTGAAACGCAAGTTCTTGGCCAATCCCCAAAA-ACAGTCCC
AGTCCGGATTGAAGTCTGCAACTCGACTTCATGAAGTTGGAATCGCTAGTAATCGCGAAT
CAGCATGTCGCGGTGAATACG

#JQ957931.1_Cassava_witches_-broom_disease_phytoplasma
ACGACTGCTAAGACTGGATAGGAAGATAAAAGGCATCTTGTATCTTTTAAAAGACCTAGT
T-AATAGGTATGCTTTAGGAGGGGCTTGCGCCATATTAGTTAGTTGGTAGGGTAATGGCC
TACCAAGACGATGATGTGTAGCTGGACTGAGAGGTTGAACAGCCACATTGGGACTGAGAC
ACGGCCCAAACTCCTACGGGAGGCAGCAGTAGGGAATTTTCGGCGATGGAGGAAACTCTG
ACCGAGCAACGCCGCGTGAATGACGAAGTACTTCGGTATGTAAAGTTCTTTTATCGAGGA
AGAAAAGCAAATGGCGAACCATTTGTTTGCCGGTACTTGATGAATAAGCCCCGGCTAATT
ATGTGCCAGCAGCCGCGGTAAGACATAAGGGGCAAGTGTTATCCGGAATTATTGGGCGTA
AAGGGTGCGTAGGCGGTCTAGTAAGTCAGTGGTGTAATGGCAACGCTTAACGTTGTCCGG
CTATTGAAACTG-CTAAACTTGAGTTAGATAGAGGCGAGTGGAATTCCATGTGTAGCGGT
AAAATGCGTAAATATATGGAGGAACACCAGAGGCGTAGGCGGCTCGCTGGGTCTTAACTG
ACGCTGAGGCACGAAGGCGTGGGGAGCAAACAGGATTAGATACCCTGGTAGTCCACGCCG
TAAACGATGAGTACTAAGTGTCGGGTT--AAACCGGTACTGAAGTTAACACATTAAGTAC
TCCGCCTGAGTAGTACGTACGCAAGTATGAAACTTAAAGGAATTGACGGGACTCCGCACA
AGCGGTGGATCATGTTGTTTAATTCGAAGATACCCGAAAAACCTTACCAGGTCTTGACAT
GTTTTTGCAGAATGATAGTAATATCGTGGAGGTTACCAGAAACACAGGTGGTGCATGGTT
GTCGTCAGCTCGTGTCGTGAGATGTTAGGTTAAGTCCTAAAACGAGCGAAACCCTTATCG
TTAGTTGCCAGCACGTTATGGTGGGGACTTTAACGAGACTGCCAATGATAAATTGGAGGA
AGGTGAGGATCACGTCAAATCAGCATGCCCCTTATGACCTGGGCTACAAACGTGATACAA
TGGCTGTTACAAAGGGTAGCTGAAACGCAAGTTCTTGGCCAATCCCCAAAA-ACAGTCCC
AGTCCGGATTGAAGTCTGCAACTCGACTTCATGAAGTTGGAATCGCTAGTAATCGCGAAT
CAGCATGTCGCGGTGAATACG

#KX426374.1_Celosia_argentea_witches_-broom_phyllody_phytoplasma 
ACAGTGGCTAAGACTGGATAGGAAGATAAAAGGCATCTTGTATCTTTTAAAAGACCTAGT
T-AATAGGTATGCTTTAGGAGGGGCTTGCGCCATATTAGTTAGTTGGTAGGGTAATGGCC
TACCAAGACGATGATGTGTAGCTGGACTGAGAGGTTGAACAGCCACATTGGGACTGAGAC
ACGGCCCAAACTCCTACGGGAGGCAGCAGTAGGGAATTTTCGGCAATGGAGGAAACTCTG
ACCGAGCAACGCCGCGTGAATGACGAAGTACTTCGGTATGTAAAGTTCTTTTATCGAGGA
AGAAAAGCAAATGGCGAACCATTTGTTTGCCGGTACTTGATGAATAAGCCCCGGCTAATT
ATGTGCCAGCAGCCGCGGTAAGACATAAGGGGCAAGTGTTATCCGGAATTATTGGGCGTA
AAGGGTGCGTAGGCGGTCTAGTAAGTCAGTGGTGTAATGGCAACGCTTAACGTTGTCCGG
CTATTGAAACTG-CTAAACTTGAGTTAGATAGAGGCGAGTGGAATTCCATGTGTAGCGGT
AAAATGCGTAAATATATGGAGGAACACCAGAGGCGTAGGCGGCTCGCTGGGTCTTAACTG
ACGCTGAGGCACGAAAGCGTGGGGAGCAAACAGGATTAGATACCCTGGTAGTCCACGCCG
TAAACGATGAGTACTAAGTGTCGGGTT--AAACCGGTACTGAAGTTAACACATTAAGTAC
TCCGCCTGAGTAGTACGTACGCAAGTATGAAACTTAAAGGAATTGACGGGACTCCGCACA
AGCGGTGGATCATGTTGTTTAATTCGAAGATACCCGAAAAACCTTACCAGGTCTTGACAT
GTTTTTGCAAAATGATAGTAATATCGTGGAGGTTACCAGAAACACAGGTGGTGCATGGTT
GTCGTCAGCTCGTGTCGTGAGATGTTAGGTTAAGTCCTAAAACGAGCGAAACCCTTATCG
TTAGTTGCCAGCACGTTATGGTGGGGACTTTAACGAGACTGCCAATGATAAATTGGAGGA
AGGTGAGGATCACGTCAAATCAGCATGCCCCTTATGACCTGGGCTACAAACGTGATACAA
TGGCTGTTACAAAGGGTAGCTGAAACGCAAGTTCTTGGCCAATCCCCAAAA-ACAGTCCC
AGTCCGGATTGAAGTCTGCAACTCGACTTCATGAAGTTGGAATCGCTAGTAATCGCGAAT
CAGCATGTCGCGGTGAATACG

#ON159857.1_Citrus_maxima_yellow_leaf_phytoplasma
ACAGTGGCTAAGACTGGATAGGAAGATAAAAGGCATCTTGTATCTTTTAAAAGACCTAGT
T-AATAGGTATGCTTTAGGAGGGGCTTGCGCCATATTAGTTAGTTGGTAGGGTAATGGCC
TACCAAGACGATGATGTGTAGCTGGACTGAGAGGTTGAACAGCCACATTGGGACTGAGAC
ACGGCCCAAACTCCTACGGGAGGCAGCAGTAGGGAATTTTCGGCAATGGAGGAAACTCTG
ACCGAGCAACGCCGCGTGAATGACGAAGTACTTCGGTATGTAAAGTTCTTTTATCGAGGA
AGAAAAGCAAATGGCGAACCATTTGTTTGCCGGTACTTGATGAATAAGCCCCGGCTAATT
ATGTGCCAGCAGCCGCGGTAAGACATAAGGGGCAAGTGTTATCCGGAATTATTGGGCGTA
AAGGGTGCGTAGGCGGTCTAGTAAGTCAGTGGTGTAATGGCAACGCTTAACGTTGTCCGG
CTATTGAAACTG-CTAAACTTGAGTTAGATAGAGGCGAGTGGAATTCCATGTGTAGCGGT
AAAATGCGTAAATATATGGAGGAACACCAGAGGCGTAGGCGGCTCGCTGGGTCTTAACTG
ACGCTGAGGCACGAAAGCGTGGGGAGCAAACAGGATTAGATACCCTGGTAGTCCACGCCG
TAAACGATGAGTACTAAGTGTCGGGTT--AAACCGGTACTGAAGTTAACACATTAAGTAC
TCCGCCTGAGTAGTACGTACGCAAGTATGAAACTTAAAGGAATTGACGGGACTCCGCACA
AGCGGTGGATCATGTTGTTTAATTCGAAGATACCCGAAAAACCTTACCAGGTCTTGACAT
GTTTTTGCAAAATGATAGTAATATCGTGGAGGTTACCAGAAACACAGGTGGTGCATGGTT
GTCGTCAGCTCGTGTCGTGAGATGTTAGGTTAAGTCCTAAAACGAGCGAAACCCTTATCG
TTAGTTGCCAGCACGTTATGGTGGGGACTTTAACGAGACTGCCAATGATAAATTGGAGGA
AGGTGAGGATCACGTCAAATCAGCATGCCCCTTATGACCTGGGCTACAAACGTGATACAA
TGGCTGTTACAAAGGGTAGCTGAAACGCAAGTTCTTGGCCAATCCCCAAAA-ACAGTCCC
AGTCCGGATTGAAGTCTGCAACTCGACTTCATGAAGTTGGAATCGCTAGTAATCGCGAAT
CAGCATGTCGCGGTGAATACG

#KM408762.1_Cinnamomum_verum_yellow_leaf_phytoplasma
ACGACTGCTAAGACTGGATAGGAAGATAAAAGGCATCTTGTATCTTTTAAAAGACCTAGT
T-AATGGGTATGCTTTAGGAGGGGCTTGCGCCATATTAGTTAGTTGGTAGGGTAATGGCC
TACCAAGACGATGATGTGTAGCTGGACTGAGAGGTTGAACAGCCACATTGGGACTGAGAC
ACGGCCCAAACTCCTACGGGAGGCAGCAGTAGGGAATTTTCGGCAATGGAGGAAACTCTG
ACCGAGCAACGCCGCGTGAATGACGAAGTACTTCGGTATGTAAAGTTCTTTTATCGAGGA
AGAAAAGTAAATGGCGAACCATTTGTTTGCCGGTACTTGATGAATAAGCCCCGGCTAATT
ATGTGCCAGCAGCCGCGGTAAGACATAAGGGGCAAGTGTTATCCGGAATTATTGGGCGTA
AAGGGTGCGTAGGCGGTCTAGTAAGTCAGTGGTGTAATGGCAACGCTTAACGTTGTCCGG
CTATTGAAACTG-CTAAACTTGAGTTAGATAGAGGCGAGTGGAATTCCATGTGTAGCGGT
AAAATGCGTAAATATATGGAGGAACACCAGAGGCGTGGGCGGCTCGCTGGGTCTTAACTG
ACGCTGAGGCACGAAAGCGTGGAGAGCAAACAGGATTAGATACCCTGGTAGTCCACGCCG
TAAACGATGAGTACTAAGTGTCGGGTT--AAACCGGTACTGAAGTTAACACATTAAGTAC
TCCGCCTGAGTAGTACGTACGCAAGTATGAAACTTAAAGGAATTGACGGGACTCCGCACA
AGCGGTGGATCATGTTGTTTAATTCGAAGATACCCGAAAAACCTTACCAGGTCTTGACAT
GTTTTTGCAAAATGATAGTAATATCGTGGAGGTTACCAGAAACACAGGTGGTGCATGGTT
GTCGTCAGCTCGTGTCGTGAGATGTTAGGTTAAGTCCTAAAACGAGCGAAACCCTTATCG
TTAGTTGCCAGCACGTTATGGTGGGGACTTTAACGAGACTGCCAATGATAAATTGGAGGA
AGGTGAGGATCACGTCAAATCAGCATGCCCCTTATGACCTGGGCTACAAACGTGATACAA
TGGCTGTTACAAAGGGTAGCTGAAACGCAAGTTCTTGGCCAATCCCCAAAA-ACAGTCCC
AGTCCGGATTGAAGTCTGCAACTCGACTTCATGAAGTTGGAATCGCTAGTAATCGCGAAT
CAGCATGTCGCGGTGAATACG

#ON408362.1_Cleome_rutidosperma_phyllody_phytoplasma
ACGACTGCTAAGACTGGATAGGAAGATAAAAGGCATCTTGTATCTTTTAAAAGACCTAGT
T-AATAGGTATGCTTTAGGAGGGGCTTGCGCCATATTAGTTAGTTGGTAGGGTAATGGCC
TACCAAGACGATGATGTGTAGCTGGACTGAGAGGTTGAACAGCCACATTGGGACTGAGAC
ACGGCCCAAACTCCTACGGGAGGCAGCAGTAGGGAATTTTCGGCAATGGAGGAAACTCTG
ACCGAGCAACGCCGCGTGAATGACGAAGTACTTCGGTATGTAAAGTTCTTTTATCGAGGA
AGAAAAGCAAATGGCGAACCATTTGTTTGCCGGTACTTGATGAATAAGCCCCGGCTAATT
ATGTGCCAGCAGCCGCGGTAAGACATAAGGGGCAAGTGTTATCCGGAATTATTGGGCGTA
AAGGGTGCGTAGGCGGTCTAGTAAGTCAGTGGTGTAATGGCAACGCTTAACGTTGTCCGG
CTATTGAAACTG-CTAAACTTGAGTTAGATAGAGGCGAGTGGAATTCCATGTGTAGCGGT
AAAATGCGTAAATATATGGAGGAACACCAGAGGCGTAGGCGGCTCGCTGGGTCTTAACTG
ACGCTGAGGCACGAAAGCGTGGGGAGCAAACAGGATTAGATACCCTGGTAGTCCACGCCG
TAAACGATGAGTACTAAGTGTCGGGTT--AAACCGGTACTGAAGTTAACACATTAAGTAC
TCCGCCTGAGTAGTACGTACGCAAGTATGAAACTTAAAGGAATTGACGGGACTCCGCACA
AGCGGTGGATCATGTTGTTTAATTCGAAGATACCCGAAAAACCTTACCAGGTCTTGACAT
GTTTTTGCAAAATGATAGTAATATCGTGGAGGTTACCAGAAACACAGGTGGTGCATGGTT
GTCGTCAGCTCGTGTCGTGAGATGTTAGGTTAAGTCCTAAAACGAGCGAAACCCTTATCG
TTAGTTGCCAGCACGTTATGGTGGGGACTTTAACGAGACTGCCAATGATAAATTGGAGGA
AGGTGAGGATCACGTCAAATCAGCATGCCCCTTATGACCTGGGCTACAAACGTGATACAA
TGGCTGTTACAAAGGGTAGCTGAAACGCAAGTTCTTGGCCAATCCCCAAAA-ACAGTCCC
AGTCCGGATTGAAGTCTGCAACTCGACTTCATGAAGTTGGAATCGCTAGTAATCGCGAAT
CAGCATGTCGCGGTGAATACG

#EU513212.1_Cleome_witches_-broom_phytoplasma
ACAGTGGCTAAGACTGGATAGGAAGATAAAAGGCATCTTGTATCTTTTAAAAGACCTAGT
T-AATAGGTATGCTTTAGGAGGGGCTTGCGCCATATTAGTTAGTTGGTAGGGTAATGGCC
TACCAAGACGATGATGTGTAGCTGGACTGAGAGGTTGAACAGCCACATTGGGACTGAGAC
ACGGCCCAAACTCCTACGGGAGGCAGCAGTAGGGAATTTTCGGCAATGGAGGAAACTCTG
ACCGAGCAACGCCGCGTGAATGACGAAGTACTTCGGTATGTAAAGTTCTTTTATCGAGGA
AGAAAAGCAAATGGCGAACCATTTGTTTGCCGGTACTTGATGAATAAGCCCCGGCTAATT
ATGTGCCAGCAGCCGCGGTAAGACATAAGGGGCAAGTGTTATCCGGAATTATTGGGCGTA
AAGGGTGCGTAGGCGGTCTAGTAAGTCAGTGGTGTAATGGCAACGCTTAACGTTGTCCGG
CTATTGAAACTG-CTAAACTTGAGTTAGATAGAGGCGAGTGGAATTCCATGTGTAGCGGT
AAAATGCGTAAATATATGGAGGGACACCAGAGGCGTAGGCGGCTCGCTGGGTCTTAACTG
ACGCTGAGGCACGAAAGCGTGGGGAGCAAACAGGATTAGATACCCTGGTAGTCCACGCCG
TAAACGATGAGTACTAAGTGTCGGGTT--AAACCGGTACTGAAGTTAACACATTAAGTAC
TCCGCCTGAGTAGTACGTACGCAAGTATGAAACTTAAAGGAATTGACGGGACTCCGCACA
AGCGGTGGATCATGTTGTTTAATTCGAAGATACCCGAAAAACCTTACCAGGTCTTGACAT
GTTTTTGCAAAATGATAGTAATATCGTGGAGGTTACCAGAAACACAGGTGGTGCATGGTT
GTCGTCAGCTCGTGTCGTGAGATGTTAGGTTAAGTCCTAAAACGAGCGAAACCCTTATCG
TTAGTTGCCAGCACGTTATGGTGGGGACTTTAACGAGACTGCCAATGATAAATTGGAGGA
AGGTGAGGATCACGTCAAATCAGCATGCCCCTTATGACCTGGGCTACAAACGTGATACAA
TGGCTGTTACAAAGGGTAGCTGAAACGCAAGTTCTTGGCCAATCCCCAAAA-ACAGTCCC
AGTCCGGATTGAAGTCTGCAACTCGACTTCATGAAGTTGGAATCGCTAGTAATCGCGAAT
CAGCATGTCGCGGTGAATACG

#EU779826.1_Common_Parthenium_witches_-broom_phytoplasma
ACGACTGCTAAGACTGGATAGGAAGATAAAAGGCATCTTGTATCTTTTAAAAGACCTAGT
T-AATAGGTATGCTTTAGGAGGGGCTTGCGCCATATTAGTTAGTTGGTAGGGTAATGGCC
TACCAAGACGATGATGTGTAGCTGGACTGAGAGGTTGAACAGCCACATTGGGACTGAGAC
ACGGCCCAAACTCCTACGGGAGGCAGCAGTAGGGAATTTTCGGCAATGGAGGAAACTCTG
ACCGAGCAACGCCGCGTGAATGACGAAGTACTTCGGTATGTAAAGTTCTTTTATCGAGGA
AGAAAAGCAAATGGCGAACCATTTGTTTGCCGGTACTTGATGAATAAGCCCCGGCTAATT
ATGTGCCAGCAGCCGCGGTAAGACATAAGGGGCAAGTGTTATCCGGAATTATTGGGCGTA
AAGAGTGCGTAGGCGGTCTAGTAAGTCAGTGGTGTAATGGCAACGCTTAACGTTGTCCGG
CTATTGAAACTG-CTAAACTTGAGTTAGATAGAGGCGAGTGGAATTCCATGTGTAGCGGT
AAAATGCGTAAATATATGGAGGAACACCAGAGGCGTAGGCGGCTCGCTGGGTCTTAACTG
ACGCTGAGGCACGAAAGCGTGGGGAGCAAACAGGATTAGATACCCTGGTAGTCCACGCCG
TAAACGATGAGTACTAAGTGTCGGGTT--AAACCGGTACTGAAGTTAACACATTAAGTAC
TCCGCCTGAGTAGTACGTACGCAAGTATGAAACTTAAAGGAATTGACGGGACTCCGCACA
AGCGGTGGATCATGTTGTTTAATTCGAAGATACCCGAAAAACCTTACCAGGTCTTGACAT
GTTTTTGCAAAATGATAGTAATATCGTGGAGGTTACCAGAAACACAGGTGGTGCATGGTT
GTCGTCAGCTCGTGTCGTGAGATGTTAGGTTAAGTCCTAAAACGAGCGAAACCCTTATCG
TTAGTTGCCAGCACGTTATGGTGGGGACTTTAACGAGACTGCCAATGATAAATTGGAGGA
AGGTGAGGATCACGTCAAATCAGCATGCCCCTTATGACCTGGGCTACAAACGTGATACAA
TGGCTGTTACAAAGGGTAGCTGAAACGCAAGTTCTTGGCCAATCCCCAAAA-ACAGTCCC
AGTCCGGATTGAGGTCTGCAACTCGACTTCATGAAGTTGGAATCGCTAGTAATCGCGAAT
CAGCATGTCGCGGTGAATACG

#KX645865.1_Corchorus_aestuans_phyllody_phytoplasma
ACAGTGGCTAAGACTGGATAGGAAGATAAAAGGCATCTTGTATCTTTTAAAAGACCTAGT
T-AATAGGTATGCTTTAGGAGGGGCTTGCGCCATATTAGTTAGTTGGTAGGGTAATGGCC
TACCAAGACGATGATGTGTAGCTGGACTGAGAGGTTGAACAGCCACATTGGGACTGAGAC
ACGGCCCAAACTCCTACGGGAGGCAGCGGTAGGGAATTTTCGGCAATGGAGGAAACTCTG
ACCGAGCAACGCCGCGTGAATGACGAAGTACTTCGGTATGTAAAGTTCTTTTATCGAGGA
AGAAAAGCAAATGGCGAACCATTTGTTTGCCGGTACTTGATGAATAAGCCCCGGCTAATT
ATGTGCCAGCAGCCGCGGTAAGACATAAGGGGCAAGTGTTATCCGGAATTATTGGGCGTA
AAGGGTGCGTAGGCGGTCTAGTAAGTCAGTGGTGTAATGGCAACGCTTAACGTTGTCCGG
CTATTGAAACTG-CTAAACTTGAGTTAGATAGAGGCGAGTGGAATTCCATGTGTAGCGGT
AAAATGCGTAAATATATGGAGGAACACCAGAGGCGTAGGCGGCTCGCTGGGTCTTAACTG
ACGCTGAGGCACGAAAGCGTGGGGAGCAAACAGGATTAGATACCCTGGTAGTCCACGCCG
TAAACGATGAGTACTAAGTGTCGGGTT--AAACCGGTACTGAAGTTAACACATTAAGTAC
TCCGCCTGAGTAGTACGTACGCAAGTATGAAACTTAAAGGAATTGACGGGACTCCGCACA
AGCGGTGGATCATGTTGTTTAATTCGAAGATACCCGAAAAACCTTACCAGGTCTTGACAT
GTTTTTGCAAAATGATAGTAATATCGTGGAGGTTACCAGAAACACAGGTGGTGCATGGTT
GTCGTCAGCTCGTGTCGTGAGATGTTAGGTTAAGTCCTAAAACGAGCGAAACCCTTATCG
TTAGTTGCCAGCACGTTATGGTGGGGACTTTAACGAGACTGCCAATGATAAATTGGAGGA
AGGTGAGGATCACGTCAAATCAGCATGCCCCTTATGACCTGGGCTACAAACGTGATACAA
TGGCTGTTACAAAGGGTAGCTGAAACGCAAGTTCTTGGCCAATCCCCAAAA-ACAGTCCC
AGTCCGGATTGAAGTCTGCAACTCGACTTCATGAAGTTGGAATCGCTAGTAATCGCGAAT
CAGCATGTCGCGGTGAATACG

#EF656453.1_Crotalaria_witches_-broom_phytoplasma
ACAGTGGCTAAGACTGGATAGGAAGATAAAAGGCATCTTGTATCTTTTAAAAGACCTAGT
T-AATAGGTATGCTTTAGGAGGGGCTTGCGCCATATTAGTTAGTTGGTAGGGTAATGGCC
TACCAAGACGATGATGTGTAGCTGGACTGAGAGGTTGAACAGCCACATTGGGACTGAGAC
ACGGCCCAAACTCCTACGGGAGGCAGCAGTAGGGAATTTTCGGCAATGGAGGAAACTCTG
ACCGAGCAACGCCGCGTGAATGACGAAGTACTTCGGTATGTAAAGTTCTTTTATCGAGGA
AGAAAAGCAAATGGCGAACCATTTGTTTGCCGGTACTTGATGAATAAGCCCCGGCTAATT
ATGTGCCAGCAGCCGCGGTAAGACATAAGGGGCAAGTGTTATCCGGAATTATTGGGCGTA
AAGGGTGCGTAGGCGGTCTAGTAAGTCAGTGGTGTAATGGCAACGCTTAACGTTGTCCGG
CTATTGAAACTG-CTAAACTTGAGTTAGATAGAGGCGAGTGGAATTCCATGTGTAGCGGT
AAAATGCGTAAATATATGGAGGAACACCAGAGGCGTAGGCGGCTCGCTGGGTCTTAACTG
ACGCTGAGGCACGAAAGCGTGGGGAGCAAACAGGATTAGATACCCTGGTAGTCCACGCCG
TAAACGATGAGTACTAAGTGTCGGGTT--AAACCGGTACTGAAGTTAACACATTAAGTAC
TCCGCCTGAGTAGTACGTACGCAAGTATGAAACTTAAAGGAATTGACGGGACTCCGCACA
AGCGGTGGATCATGTTGTTTAATTCGAAGATACCCGAAAAACCTTACCAGGTCTTGACAT
GTTTTTGCAAAATGATAGTAATATCGTGGAGGTTACCAGAAACACAGGTGGTGCATGGTT
GTCGTCAGCTCGTGTCGTGAGATGTTAGGTTAAGTCCTAAAACGAGCGAAACCCTTATCG
TTAGTTGCCAGCACGTTATGGTGGGGACTTTAACGAGACTGCCAATGATAAATTGGAGGA
AGGTGAGGATCACGTCAAATCAGCATGCCCCTTATGACCTGGGCTACAAACGTGATACAA
TGGCTGTTACAAAGGGTAGCTGAAACGCAAGTTCTTGGCCAATCCCCAAAA-ACAGTCCC
AGTCCGGATTGAAGTCTGCAACTCGACTTCATGAAGTTGGAATCGCTAGTAATCGCGAAT
CAGCATGTCGCGGTGAATACG

#GU113152.1_Desmodium_ovalifolium_witches_-broom_phytoplasma
ACAGTGGCTAAGACTGGATAGGAAGATAAAAGGCATCTTGTATCTTTTAAAAGACCTAGT
T-AATAGGTATGCTTTAGGAGGGGCTTGCGCCATATTAGTTAGTTGGTAGGGTAATGGCC
TACCAAGACGATGATGTGTAGCTGGACTGAGAGGTTGAACAGCCACATTGGGACTGAGAC
ACGGCCCAAACTCCTACGGGAGGCAGCAGTAGGGAATTTTCGGCAATGGAGGAAACTCTG
ACCGAGCAACGCCGCGTGAATGACGAAGTACTTCGGTATGTAAAGTTCTTTTATCGAGGA
AGAAAAGCAAATGGCGAACCATTTGTTTGCCGGTACTTGATGAATAAGCCCCGGCTAATT
ATGTGCCAGCAGCCGCGGTAAGACATAAGGGGCAAGTGTTATCCGGAATTATTGGGCGTA
AAGGGTGCGTAGGCGGTCTAGTAAGTCAGTGGTGTAATGGCAACGCTTAACGTTGTCCGG
CTATTGAAACTG-CTAAACTTGAGTTAGATAGAGGCGAGTGGAATTCCATGTGTAGCGGT
AAAATGCGTAAATATATGGAGGAACACCAGAGGCGTAGGCGGCTCGCTGGGTCTTAACTG
ACGCTGAGGCACGAAAGCGTGGGGAGCAAACAGGATTAGATACCCTGGTAGTCCACGCCG
TAAACGATGAGTACTAAGTGTCGGGTT--AAACCGGTACTGAAGTTAACACATTAAGTAC
TCCGCCTGAGTAGTACGTACGCAAGTATGAAACTTAAAGGAATTGACGGGACTCCGCACA
AGCGGTGGATCATGTTGTTTAATTCGAAGATACCCGAAAAACCTTACCAGGTCTTGACAT
GTTTTTGCAAAATGATAGTAATATCGTGGAGGTTACCAGAAACACAGGTGGTGCATGGTT
GTCGTCAGCTCGTGTCGTGAGATGTTAGGTTAAGTCCTAAAACGAGCGAAACCCTTATCG
TTAGTTGCCAGCACGTTATGGTGGGGACTTTAACGAGACTGCCAATGATAAATTGGAGGA
AGGTGAGGATCACGTCAAATCAGCATGCCCCTTATGACCTGGGCTACAAACGTGATACAA
TGGCTGTTACAAAGGGTAGCTGAAACGCAAGTTCTTGGCCAATCCCCAAAA-ACAGTCCC
AGTCCGGATTGAAGTCTGCAACTCGACTTCATGAAGTTGGAATCGCTAGTAATCGCGAAT
CAGCATGTCGCGGTGAATACG

#MH144204.1_Eclipta_prostrata_witches_-broom_phyllody_phytoplasma 
ACGACTGCTAAGACTGGATAGGAAGATAAAAGGCATCTTGTATCTTTTAAAAGACCTAGT
T-AATAGGTATGCTTTAGGAGGGGCTTGCGCCATATTAGTTAGTTGGTAGGGTAATGGCC
TACCAAGACGATGATGTGTAGCTGGACTGAGAGGTTGAACAGCCACATTGGGACTGAGAC
ACGGCCCAAACTCCTACGGGAGGCAGCAGTAGGGAATTTTCGGCAATGGAGGAAACTCTG
ACCGAGCAACGCCGCGTGAATGACGAAGTACTTCGGTATGTAAAGTTCTTTTATCGAGGA
AGAAAAGCAAATGGCGAACCATTTGTTTGCCGGTACTTGATGAATAAGCCCCGGCTAATT
ATGTGCCAGCAGCCGCGGTAAGACATAAGGGGCAAGTGTTATCCGGAATTATTGGGCGTA
AAGGGTGCGTAGGCGGTCTAGTAAGTCAGTGGTGTAATGGCAACGCTTAACGTTGTCCGG
CTATTGAAACTG-CTAAACTTGAGTTAGATAGAGGCGAGTGGAATTCCATGTGTAGCGGT
AAAATGCGTAAATATATGGAGGAACACCAGAGGCGTAGGCGGCTCGCTGGGTCTTAACTG
ACGCTGAGGCACGAAAGCGTGGGGAGCAAACAGGATTAGATACCCTGGTAGTCCACGCCG
TAAACGATGAGTACTAAGTGTCGGGTT--AAACCGGTACTGAAGTTAACACATTAAGTAC
TCCGCCTGAGTAGTACGTACGCAAGTATGAAACTTAAAGGAATTGACGGGACTCCGCACA
AGCGGTGGATCATGTTGTTTAATTCGAAGATACCCGAAAAACCTTACCAGGTCTTGACAT
GTTTTTGCAAAATGATAGTAATATCGTGGAGGTTACCAGAAACACAGGTGGTGCATGGTT
GTCGTCAGCTCGTGTCGTGAGATGTTAGGTTAAGTCCTAAAACGAGCGAAACCCTTATCG
TTAGTTGCCAGCACGTTATGGTGGGGACTTTAACGAGACTGCCAATGATAAATTGGAGGA
AGGTGAGGATCACGTCAAATCAGCATGCCCCTTATGACCTGGGCTACAAACGTGATACAA
TGGCTGTTACAAAGGGTAGCTGAAACGCAAGTTCTTGGCCAATCCCCAAAA-ACAGTCCC
AGTCCGGATTGAAGTCTGCAACTCGACTTCATGAAGTTGGAATCGCTAGTAATCGCGAAT
CAGCATGTCGCGGTGAATACG

#MW353971.1_Emilia_sonchifolia_witches_-broom_phytoplasma
ACAGTGGCTAAGACTGGATAGGAAGATAAAAGGCATCTTGTATCTTTTAAAAGACCTAGT
T-AATAGGTATGCTTTAGGAGGGGCTTGCGCCATATTAGTTAGTTGGTAGGGTAATGGCC
TACCAAGACGATGATGTGTAGCTGGACTGAGAGGTTGAACAGCCACATTGGGACTGAGAC
ACGGCCCAAACTCCTACGGGAGGCAGCAGTAGGGAATTTTCGGCAATGGAGGAAACTCTG
ACCGAGCAACGCCGCGTGAATGACGAAGTACTTCGGTATGTAAAGTTCTTTTATCGAGGA
AGAAAAGCAAATGGCGAACCATTTGTTTGCCGGTACTTGATGAATAAGCCCCGGCTAATT
ATGTGCCAGCAGCCGCGGTAAGACATAAGGGGCAAGTGTTATCCGGAATTATTGGGCGTA
AAGGGTGCGTAGGCGGTCTAGTAAGTCAGTGGTGTAATGGCAACGCTTAACGTTGTCCGG
CTATTGAAACTG-CTAAACTTGAGTTAGATAGAGGCGAGTGGAATTCCATGTGTAGCGGT
AAAATGCGTAAATATATGGAGGAACACCAGAGGCGTAGGCGGCTCGCTGGGTCTTAACTG
ACGCTGAGGCACGAAAGCGTGGGGAGCAAACAGGATTAGATACCCTGGTAGTCCACGCCG
TAAACGATGAGTACTAAGTGTCGGGTT--AAACCGGTACTGAAGTTAACACATTAAGTAC
TCCGCCTGAGTAGTACGTACGCAAGTATGAAACTTAAAGGAATTGACGGGACTCCGCACA
AGCGGTGGATCATGTTGTTTAATTCGAAGATACCCGAAAAACCTTACCAGGTCTTGACAT
GTTTTTGCAAAATGATAGTAATATCGTGGAGGTTACCAGAAACACAGGTGGTGCATGGTT
GTCGTCAGCTCGTGTCGTGAGATGTTAGGTTAAGTCCTAAAACGAGCGAAACCCTTATCG
TTAGTTGCCAGCACGTTATGGTGGGGACTTTAACGAGACTGCCAATGATAAATTGGAGGA
AGGTGAGGATCACGTCAAATCAGCATGCCCCTTATGACCTGGGCTACAAACGTGATACAA
TGGCTGTTACAAAGGGTAGCTGAAACGCAAGTTCTTGGCCAATCCCCAAAA-ACAGTCCC
AGTCCGGATTGAAGTCTGCAACTCGACTTCATGAAGTTGGAATCGCTAGTAATCGCGAAT
CAGCATGTCGCGGTGAATACG

#GU113158.1_Gynura_crepidioides_phyllody_phytoplasma
ACAGTGGCTAAGACTGGATAGGAAGATAAAAGGCATCTTGTATCTTTTAAAAGACCTAGT
T-AATAGGTATGCTTTAGGAGGGGCTTGCGCCATATTAGTTAGTTGGTAGGGTAATGGCC
TACCAAGACGATGATGTGTAGCTGGACTGAGAGGTTGAACAGCCACATTGGGACTGAGAC
ACGGCCCAAACTCCTACGGGAGGCAGCAGTAGGGAATTTTCGGCAATGGAGGAAACTCTG
ACCGAGCAACGCCGCGTGAATGACGAAGTACTTCGGTATGTAAAGTTCTTTTATCGAGGA
AGAAAAGCAAATGGCGAACCATTTGTTTGCCGGTACTTGATGAATAAGCCCCGGCTAATT
ATGTGCCAGCAGCCGCGGTAAGACATAAGGGGCAAGTGTTATCCGGAATTATTGGGCGTA
AAGGGTGCGTAGGCGGTCTAGTAAGTCAGTGGTGTAATGGCAACGCTTAACGTTGTCCGG
CTATTGAAACTG-CTAAACTTGAGTTAGATAGAGGCGAGTGGAATTCCATGTGTAGCGGT
AAAATGCGTAAATATATGGAGGAACACCAGAGGCGTAGGCGGCTCGCTGGGTCTTAACTG
ACGCTGAGGCACGAAAGCGTGGGGAGCAAACAGGATTAGATACCCTGGTAGTCCACGCCG
TAAACGATGAGTACTAAGTGTCGGGTT--AAACCGGTACTGAAGTTAACACATTAAGTAC
TCCGCCTGAGTAGTACGTACGCAAGTATGAAACTTAAAGGAATTGACGGGACTCCGCACA
AGCGGTGGATCATGTTGTTTAATTCGAAGATACCCGAAAAACCTTACCAGGTCTTGACAT
GTTTTTGCAAAATGATAGTAATATCGTGGAGGTTACCAGAAACACAGGTGGTGCATGGTT
GTCGTCAGCTCGTGTCGTGAGATGTTAGGTTAAGTCCTAAAACGAGCGAAACCCTTATCG
TTAGTTGCCAGCACGTTATGGTGGGGACTTTAACGAGACTGCCAATGATAAATTGGAGGA
AGGTGAGGATCACGTCAAATCAGCATGCCCCTTATGACCTGGGCTACAAACGTGATACAA
TGGCTGTTACAAAGGGTAGCTGAAACGCAAGTTCTTGGCCAATCCCCAAAA-ACAGTCCC
AGTCCGGATTGAAGTCTGCAACTCGACTTCATGAAGTTGGAATCGCTAGTAATCGCGAAT
CAGCATGTCGCGGTGAATACG

#KT890349.1_Hevea_brasiliensis_stem_fasciation_Phytoplasma
ACAGTGGCTAAGACTGGATAGGAAGATAAAAGGCATCTTGTATCTTTTAAAAGACCTAGT
T-AATAGGTATGCTTTAGGAGGGGCTTGCGCCATATTAGTTAGTTGGTAGGGTAATGGCC
TACCAAGACGATGATGTGTAGCTGGACTGAGAGGTTGAACAGCCACATTGGGACTGAGAC
ACGGCCCAAACTCCTACGGGAGGCAGCAGTAGGGAATTTTCGGCAATGGAGGAAACTCTG
ACCGAGCAACGCCGCGTGAATGACGAAGTACTTCGGTATGTAAAGTTCTTTTATCGAGGA
AGAAAAGCAAATGGCGAACCATTTGTTTGCCGGTACTTGATGAATAAGCCCCGGCTAATT
ATGTGCCAGCAGCCGCGGTAAGACATAAGGGGCAAGTGTTATCCGGAATTATTGGGCGTA
AAGGGTGCGTAGGCGGTCTAGTAAGTCAGTGGTGTAATGGCAACGCTTAACGTTGTCCGG
CTATTGAAACTG-CTAAACTTGAGTTAGATAGAGGCGAGTGGAATTCCATGTGTAGCGGT
AAAATGCGTAAATATATGGAGGAACACCAGAGGCGTAGGCGGCTCGCTGGGTCTTAACTG
ACGCTGAGGCACGAAAGCGTGGGGAGCAAACAGGATTAGATACCCTGGTAGTCCACGCCG
TAAACGATGAGTACTAAGTGTCGGGTT--AAACCGGTACTGAAGTTAACACATTAAGTAC
TCCGCCTGAGTAGTACGTACGCAAGTATGAAACTTAAAGGAATTGACGGGACTCCGCACA
AGCGGTGGATCATGTTGTTTAATTCGAAGATACCCGAAAAACCTTACCAGGTCTTGACAT
GTTTTTGCAAAATGATAGTAATATCGTGGAGGTTACCAGAAACACAGGTGGTGCATGGTT
GTCGTCAGCTCGTGTCGTGAGATGTTAGGTTAAGTCCTAAAACGAGCGAAACCCTTATCG
TTAGTTGCCAGCACGTTATGGTGGGGACTTTAACGAGACTGCCAATGATAAATTGGAGGA
AGGTGAGGATCACGTCAAATCAGCATGCCCCTTATGACCTGGGCTACAAACGTGATACAA
TGGCTGTTACAAAGGGTAGCTGAAACGCAAGTTCTTGGCCAATCCCCAAAA-ACAGTCCC
AGTCCGGATTGAAGTCTGCAACTCGACTTCATGAAGTTGGAATCGCTAGTAATCGCGAAT
CAGCATGTCGCGGTGAATACG

#MZ353520.1_Melochia_corchorifolia_witches_-broom_phytoplasma
ACAGTGGCTAAGACTGGATAGGAAGATAAAAGGCATCTTGTATCTTTTAAAAGACCTAGT
T-AATAGGTATGCTTTAGGAGGGGCTTGCGCCATATTAGTTAGTTGGTAGGGTAATGGCC
TACCAAGACGATGATGTGTAGCTGGACTGAGAGGTTGAACAGCCACATTGGGACTGAGAC
ACGGCCCAAACTCCTACGGGAGGCAGCAGTAGGGAATTTTCGGCAATGGAGGAAACTCTG
ACCGAGCAACGCCGCGTGAATGACGAAGTACTTCGGTATGTAAAGTTCTTTTATCGAGGA
AGAAAAGCAAATGGCGAACCATTTGTTTGCCGGTACTTGATGAATAAGCCCCGGCTAATT
ATGTGCCAGCAGCCGCGGTAAGACATAAGGGGCAAGTGTTATCCGGAATTATTGGGCGTA
AAGGGTGCGTAGGCGGTCTAGTAAGTCAGTGGTGTAATGGCAACGCTTAACGTTGTCCGG
CTATTGAAACTG-CTAAACTTGAGTTAGATAGAGGCGAGTGGAATTCCATGTGTAGCGGT
AAAATGCGTAAATATATGGAGGAACACCAGAGGCGTAGGCGGCTCGCTGGGTCTTAACTG
ACGCTGAGGCACGAAAGCGTGGGGAGCAAACAGGATTAGATACCCTGGTAGTCCACGCCG
TAAACGATGAGTACTAAGTGTCGGGTT--AAACCGGTACTGAAGTTAACACATTAAGTAC
TCCGCCTGAGTAGTACGTACGCAAGTATGAAACTTAAAGGAATTGACGGGACTCCGCACA
AGCGGTGGATCATGTTGTTTAATTCGAAGATACCCGAAAAACCTTACCAGGTCTTGACAT
GTTTTTGCAAAATGATAGTAATATCGTGGAGGTTACCAGAAACACAGGTGGTGCATGGTT
GTCGTCAGCTCGTGTCGTGAGATGTTAGGTTAAGTCCTAAAACGAGCGAAACCCTTATCG
TTAGTTGCCAGCACGTTATGGTGGGGACTTTAACGAGACTGCCAATGATAAATTGGAGGA
AGGTGAGGATCACGTCAAATCAGCATGCCCCTTATGACCTGGGCTACAAACGTGATACAA
TGGCTGTTACAAAGGGTAGCTGAAACGCAAGTTCTTGGCCAATCCCCAAAA-ACAGTCCC
AGTCCGGATTGAAGTCTGCAACTCGACTTCATGAAGTTGGAATCGCTAGTAATCGCGAAT
CAGCATGTCGCGGTGAATACG

#KP057205.1_Vasconcellea_cundinamarcensis_little_leaf_phytoplasma
ACGACTGCTAAGACTGGATAGGAAGATAAAAGGCATCTTGTATCTTTTAAAAGACCTAGT
T-AATGGGTATGCTTTAGGAGGGGCTTGCGCCATATTAGTTAGTTGGTAGGGTAATGGCC
TACCAAGACGATGATGTGTAGCTGGACTGAGAGGTTGAACAGCCACATTGGGACTGAGAC
ACGGCCCAAACTCCTACGGGAGGCAGCAGTAGGGAATTTTCGGCAATGGAGGAAACTCTG
ACCGAGCAACGCCGCGTGAATGACGAAGTACTTCGGTATGTAAAGTTCTTTTATCGAGGA
AGAAAAGTAAATGGCGAACCATTTGTTTGCCGGTACTTGATGAATAAGCCCCGGCTAATT
ATGTGCCAGCAGCCGCGGTAAGACATAAGGGGCAAGTGTTATCCGGAATTATTGGGCGTA
AAGGGTGCGTAGGCGGTCTAGTAAGTCAGTGGTGTAATGGCAACGCTTAACGTTGTCCGG
CTATTGAAACTG-CTAAACTTGAGTTAGATAGAGGCGAGTGGAATTCCATGTGTAGCGGT
AAAATGCGTAAATATATGGAGGAACACCAGAGGCGTGGGCGGCTCGCTGGGTCTTAACTG
ACGCTGAGGCACGAAAGCGTGGGGAGCAAACAGGATTAGATACCCTGGTAGTCCACGCCG
TAAACGATGAGTACTAAGTGTCGGGTT--AAACCGGTACTGAAGTTAACACATTAAGTAC
TCCGCCTGAGTAGTACGTACGCAAGTATGAAACTTAAAGGAATTGACGGGACTCCGCACA
AGCGGTGGATCATGTTGTTTAATTCGAAGATACCCGAAAAACCTTACCAGGTCTTGACAT
GTTTTTGCAAAATGATAGTAATATCGTGGAGGTTACCAGAAACACAGGTGGTGCATGGTT
GTCGTCAGCTCGTGTCGTGAGATGTTAGGTTAAGTCCTAAAACGAGCGAAACCCTTATCG
TTAGTTGCCAGCACGTTATGGTGGGGACTTTAACGAGACTGCCAATGATAAATTGGAGGA
AGGTGAGGATCACGTCAAATCAGCATGCCCCTTATGACCTGGGCTACAAACGTGATACAA
TGGCTGTTACAAAGGGTAGCTGAAACGCAAGTTCTTGGCCAATCCCCAAAA-ACAGTCCC
AGTCCGGATTGAAGTCTGCAACTCGACTTCATGAAGTTGGAATCGCCAGTAATCGCGAAT
CAGCATGTCGCGGTGAATACG

#GU113148.1_Peanut_witches_-broom_phytoplasma
ACAGTGGCTAAGACTGGATAGGAAGATAAAAGGCATCTTGTATCTTTTAAAAGACCTAGT
T-AATAGGTATGCTTTAGGAGGGGCTTGCGCCATATTAGTTAGTTGGTAGGGTAATGGCC
TACCAAGACGATGATGTGTAGCTGGACTGAGAGGTTGAACAGCCACATTGGGACTGAGAC
ACGGCCCAAACTCCTACGGGAGGCAGCAGTAGGGAATTTTCGGCAATGGAGGAAACTCTG
ACCGAGCAACGCCGCGTGAATGACGAAGTACTTCGGTATGTAAAGTTCTTTTATCGAGGA
AGAAAAGCAAATGGCGAACCATTTGTTTGCCGGTACTTGATGAATAAGCCCCGGCTAATT
ATGTGCCAGCAGCCGCGGTAAGACATAAGGGGCAAGTGTTATCCGGAATTATTGGGCGTA
AAGGGTGCGTAGGCGGTCTAGTAAGTCAGTGGTGTAATGGCAACGCTTAACGTTGTCCGG
CTATTGAAACTG-CTAAACTTGAGTTAGATAGAGGCGAGTGGAATTCCATGTGTAGCGGT
AAAATGCGTAAATATATGGAGGAACACCAGAGGCGTAGGCGGCTCGCTGGGTCTTAACTG
ACGCTGAGGCACGAAAGCGTGGGGAGCAAACAGGATTAGATACCCTGGTAGTCCACGCCG
TAAACGATGAGTACTAAGTGTCGGGTT--AAACCGGTACTGAAGTTAACACATTAAGTAC
TCCGCCTGAGTAGTACGTACGCAAGTATGAAACTTAAAGGAATTGACGGGACTCCGCACA
AGCGGTGGATCATGTTGTTTAATTCGAAGATACCCGAAAAACCTTACCAGGTCTTGACAT
GTTTTTGCAAAATGATAGTAATATCGTGGAGGTTACCAGAAACACAGGTGGTGCATGGTT
GTCGTCAGCTCGTGTCGTGAGATGTTAGGTTAAGTCCTAAAACGAGCGAAACCCTTATCG
TTAGTTGCCAGCACGTTATGGTGGGGACTTTAACGAGACTGCCAATGATAAATTGGAGGA
AGGTGAGGATCACGTCAAATCAGCATGCCCCTTATGACCTGGGCTACAAACGTGATACAA
TGGCTGTTACAAAGGGTAGCTGAAACGCAAGTTCTTGGCCAATCCCCAAAA-ACAGTCCC
AGTCCGGATTGAAGTCTGCAACTCGACTTCATGAAGTTGGAATCGCTAGTAATTGCGAAT
CAGCATGTCGCGGTGAATACG

#ON408360.1_Phoenix_dactylifera_yellow_phytoplasma
ACGACTGCTAAGACTGGATAGGAAGATAAAAGGCATCTTGTATCTTTTAAAAGACCTAGT
T-AATAGGTATGCTTTAGGAGGGGCTTGCGCCATATTAGTTAGTTGGTAGGGTAATGGCC
TACCAAGACGATGATGTGTAGCTGGACTGAGAGGTTGAACAGCCACATTGGGACTGAGAC
ACGGCCCAAACTCCTACGGGAGGCAGCAGTAGGGAATTTTCGGCAATGGAGGAAACTCTG
ACCGAGCAACGCCGCGTGAATGACGAAGTACTTCGGTATGTAAAGTTCTTTTATCGAGGA
AGAAAAGCAAATGGCGAACCATTTGTTTGCCGGTACTTGATGAATAAGCCCCGGCTAATT
ATGTGCCAGCAGCCGCGGTAAGACATAAGGGGCAAGTGTTATCCGGAATTATTGGGCGTA
AAGGGTGCGTAGGCGGTCTAGTAAGTCAGTGGTGTAATGGCAACGCTTAACGTTGTCCGG
CTATTGAAACTG-CTAAACTTGAGTTAGATAGAGGCGAGTGGAATTCCATGTGTAGCGGT
AAAATGCGTAAATATATGGAGGAACACCAGAGGCGTAGGCGGCTCGCTGGGTCTTAACTG
ACGCTGAGGCACGAAAGCGTGGGGAGCAAACAGGATTAGATACCCTGGTAGTCCACGCCG
TAAACGATGAGTACTAAGTGTCGGGTT--AAACCGGTACTGAAGTTAACACATTAAGTAC
TCCGCCTGAGTAGTACGTACGCAAGTATGAAACTTAAAGGAATTGACGGGACTCCGCACA
AGCGGTGGATCATGTTGTTTAATTCGAAGATACCCGAAAAACCTTACCAGGTCTTGACAT
GTTTTTGCAAAATGATAGTAATATCGTGGAGGTTACCAGAAACACAGGTGGTGCATGGTT
GTCGTCAGCTCGTGTCGTGAGATGTTAGGTTAAGTCCTAAAACGAGCGAAACCCTTATCG
TTAGTTGCCAGCACGTTATGGTGGGGACTTTAACGAGACTGCCAATGATAAATTGGAGGA
AGGTGAGGATCACGTCAAATCAGCATGCCCCTTATGACCTGGGCTACAAACGTGATACAA
TGGCTGTTACAAAGGGTAGCTGAAACGCAAGTTCTTGGCCAATCCCCAAAA-ACAGTCCC
AGTCCGGATTGAAGTCTGCAACTCGACTTCATGAAGTTGGAATCGCTAGTAATCGCGAAT
CAGCATGTCGCGGTGAATACG

#EF990734.1_Pigeon_pea_witches_-broom_Phytoplasma
ACAGTGGCTAAGACTGGATAGGAAGATAAAAGGCATCTTGTATCTTTTAAAAGACCTAGT
T-AATAGGTATACTTTAGGAGGGGCTTGCGCCATATTAGTTAGTTGGTAGGGTAATGGCC
TACCAAGACGATGATGTGTAGCTGGACTGAGAGGTTGAACAGCCACATTGGGACTGAGAC
ACGGCCCAAACTCCTACGGGAGGCAGCAGTAGGGAATTTTCGGCAATGGAGGAAACTCTG
ACCGAGCAACGCCGCGTGAATGACGAAGTACTTCGGTATGTAAAGTTCTTTTATCGAGGA
AGAAAAGCAAATGGCGAACCATTTGTTTGCCGGTACTTGATGAATAAGCCCCGGCTAATT
ATGTGCCAGCAGCCGCGGTAAGACATAAGGGGCAAGTGTTATCCGGAATTATTGGGCGTA
AAGGGTGCGTAGGCGGTCTAGTAAGTCAGTGGTGTAATGGCAACGCTTAACGTTGTCCGG
CTATTGAAACTG-CTAAACTTGAGTTAGATAGAGGCGAGTGGAATTCCATGTGTAGCGGT
AAAATGCGTAAATATATGGAGGAACACCAGAGGCGTAGGCGGCTCGCTGGGTCTTAACTG
ACGCTGAGGCACGAAAGCGTGGGGAGCAAACAGGATTAGATACCCTGGTAGTCCACGCCG
TAAACGATGAGTACTAAGTGTCGGGTT--AAACCGGTACTGAAGTTAACACATTAAGTAC
TCCGCTTGAGTAGTACGTACGCAAGTATGAAACTTAAAGGAATTGACGGGACTCCGCACA
AGCGGTGGATCATGTTGTTTAATTCGAAGATACCCGAAAAACCTTACCAGGTCTTGACAT
GTTTTTGCAAAATGATAGTAATATCGTGAAGGTTACCAGAAACACAGGTGGTGCATGGTT
GTCGTCAGCTCGTGTCGTGAGATGTTAGGTTAAGTCCTAAAACGAGCGAAACCCTTATCG
TTAGTTGCCAGCACGTTATGGTGGGGACTTTAACGAGACTGCCAATGATAAATTGGAGGA
AGGTGAGGATCACGTCAAATCAGCATGCCCCTTATGACCTGGGCTACAAACGTGATACAA
TGGCTGTTACAAAGGGTAGCTGAAACGCAAGTTCTTGGCCAATCCCCAAAA-ACAGTCCC
AGTCCGGATTGAAGTCTGCAACTCGACTTCATGAAGTTGGAATCGCTAGTAATCGCGAAT
CAGCATGTCGCGGTGAATACG

#KP027298.1_Podocarpus_nagi_fasciation_phytoplasma
ACAGTGGCTAAGACTGGATAGGAAGATAAAAGGCATCTTGTATCTTTTAAAAGACCTAGT
T-AATGGGTATGCTTTAGGAGGGGCTTGCGCCATATTAGTTAGTTGGTAGGGTAATGGCC
TACCAAGACGATGATGTGTAGCTGGACTGAGAGGTTGAACAGCCACATTGGGACTGAGAC
ACGGCCCAAACTCCTACGGGAGGCAGCAGTAGGGAATTTTCGGCAATGGAGGAAACTCTG
ACCGAGCAACGCCGCGTGAATGACGAAGTACTTCGGTATGTAAAGTTCTTTTATCGAGGA
AGAAAAGTAAATGGCGAACCATTTGTTTGCCGGTACTTGATGAATAAGCCCCGGCTAATT
ATGTGCCAGCAGCCGCGGTAAGACATAAGGGGCAAGTGTTATCCGGAATTATTGGGCGTA
AAGGGTGCGTAGGCGGTCTAGTAAGTCAGTGGTGTAATGGCAACGCTTAACGTTGTCCGG
CTATTGAAACTG-CTAAACTTGAGTTAGATAGAGGCGAGTGGAATTCCATGTGTAGCGGT
AAAATGCGTAAATATATGGAGGAACACCAGAGGCGTGGGCGGCTCGCTGGGTCTTAACTG
ACGCTGAGGCACGAAAGCGTGGGGAGCAAACAGGATTAGATACCCTGGTAGTCCACGCCG
TAAACGATGAGTACTAAGTGTCGGGTT--AAACCGGTACTGAAGTTAACACATTAAGTAC
TCCGCCTGAGTAGTACGTACGCAAGTATGAAACTTAAAGGAATTGACGGGACTCCGCACA
AGCGGTGGATCATGTTGTTTAATTCGAAGATACCCGAAAAACCTTACCAGGTCTTGACAT
GTTTTTGCAAAATGATAGTAATATCGTGGAGGTTACCAGAAACACAGGTGGTGCATGGTT
GTCGTCAGCTCGTGTCGTGAGATGTTAGGTTAAGTCCTAAAACGAGCGAAACCCTTATCG
TTAGTTGCCAGCACGTTATGGTGGGGACTTTAACGAGACTGCCAATGATAAATTGGAGGA
AGGTGAGGATCACGTCAAATCAGCATGCCCCTTATGACCTGGGCTACAAACGTGATACAA
TGGCTGTTACAAAGGGTAGCTGAAACGCAAGTTCTTGGCCAATCCCCAAAA-ACAGTCCC
AGTCCGGATTGAAGTCTGCAACTCGACTTCATGAAGTTGGAATCGCCAGTAATCGCGAAT
CAGCATGTCGCGGTGAATACG

#KY568717.1_Praxelis_clematidea_phyllody_phytoplasma
ACGACTGCTAAGACTGGATAGGAAGATAAAAGGCATCTTGTATCTTTTAAAAGACCTAGT
T-AATAGGTATGCTTTAGGAGGGGCTTGCGCCATATTAGTTAGTTGGTAGGGTAATGGCC
TACCAAGACGATGATGTGTAGCTGGACTGAGAGGTTGAACAGCCACATTGGGACTGAGAC
ACGGCCCAAACTCCTACGGGAGGCAGCAGTAGGGAATTTTCGGCAATGGAGGAAACTCTG
ACCGAGCAACGCCGCGTGAATGACGAAGTACTTCGGTATGTAAAGTTCTTTTATCGAGGA
AGAAAAGCAAATGGCGAACCATTTGTTTGCCGGTACTTGATGAATAAGCCCCGGCTAATT
ATGTGCCAGCAGCCGCGGTAAGACATAAGGGGCAAGTGTTATCCGGAATTATTGGGCGTA
AAGGGTGCGTAGGCGGTCTAGTAAGTCAGTGGTGTAATGGCAACGCTTAACGTTGTCCGG
CTATTGAAACTG-CTAAACTTGAGTTAGATAGAGGCGAGTGGAATTCCATGTGTAGCGGT
AAAATGCGTAAATATATGGAGGAACACCAGAGGCGTAGGCGGCTCGCTGGGTCTTAACTG
ACGCTGAGGCACGAAAGCGTGGGGAGCAAACAGGATTAGATACCCTGGTAGTCCACGCCG
TAAACGATGAGTACTAAGTGTCGGGTT--AAACCGGTACTGAAGTTAACACATTAAGTAC
TCCGCCTGAGTAGTACGTACGCAAGTATGAAACTTAAAGGAATTGACGGGACTCCGCACA
AGCGGTGGATCATGTTGTTTAATTCGAAGATACCCGAAAAACCTTACCAGGTCTTGACAT
GTTTTTGCAAAATGATAGTAATATCGTGGAGGTTACCAGAAACACAGGTGGTGCATGGTT
GTCGTCAGCTCGTGTCGTGAGATGTTAGGTTAAGTCCTAAAACGAGCGAAACCCTTATCG
TTAGTTGCCAGCACGTTATGGTGGGGACTTTAACGAGACTGCCAATGATAAATTGGAGGA
AGGTGAGGATCACGTCAAATCAGCATGCCCCTTATGACCTGGGCTACAAACGTGATACAA
TGGCTGTTACAAAGGGTAGCTGAAACGCAAGTTCTTGGCCAATCCCCAAAA-ACAGTCCC
AGTCCGGATTGAAGTCTGCAACTCGACTTCATGAAGTTGGAATCGCTAGTAATCGCGAAT
CAGCATGTCGCGGTGAATACG

#GU133620.1_Praxelis_witches_-broom_phytoplasma
ACAGTGGCTAAGACTGGATAGGAAGATAAAAGGCATCTTGTAACTTTTAAA-GACCTAGT
T-AATAGGTATGCTTTAGGAGGGGCTTGCGCCATATTAGTTAGTTGGTAGGGTAATGGCC
TACCAAGACGATGATGTGTAGCTGGACTGAGAGGTTGAACAGCCACATTGGGACTGAGAC
ACGGCCCAAACTCCTACGGGAGGCAGCAGTAGGGAATTTTCGGCAATGGAGGAAACTCTG
ACCGAGCAACGCCGCGTGAATGACGAAGTACTTCGGTATGTAAAGTTCTTTTATCGAGGA
AGAAAAGCAAATGGCGAACCATTTGTTTGCCGGTACTTGATGAATAAGCCCCGGCTAATT
ATGTGCCAGCAGCCGCGGTAAGACATAAGGGGCAAGTGTTATCCGGAATTATTGGGCGTA
AAGGGTGCGTAGGCGGTCTAGTAAGTCAGTGGTGTAATGGCAACGCTTAACGTTGTCCGG
CTATTGAAACTG-CTAAACTTGAGTTAGATAGAGGCGAGTGGAATTCCATGTGTAGCGGT
AAAATGCGTAAATATATGGAGGAACACCAGAGGCGTAGGCGGCTCGCTGGGTCTTAACTG
ACGCTGAGGCACGAAAGCGTGGGGAGCAAACAGGATTAGATACCCTGGTAGTCCACGCCG
TAAACGATGAGTACTAAGTGTCGGGTT--AAACCGGTACTGAAGTTAACACATTAAGTAC
TCCGCCTGAGTAGTACGTACGCAAGTATGAAACTTAAAGGAATTGACGGGACTCCGCACA
AGCGGTGGATCATGTTGTTTAATTCGAAGATACCCGAAAAACCTTACCAGGTCTTGACAT
GTTTTTGCAAAATGATAGTAATATCGTGGAGGTTACCAGAAACACAGGTGGTGCATGGTT
GTCGTCAGCTCGTGTCGTGAGATGTTAGGTTAAGTCCTAAAACGAGCGAAACCCTTATCG
TTAGTTGCCAGCACGTTATGGTGGGGACTTTAACGAGACTGCCAATGATAAATTGGAGGA
AGGTGAGGATCACGTCAAATCAGCATGCCCCTTATGACCTGGGCTACAAACGTGATACAA
TGGCTGTTACAAAGGGTAGCTGAAACGCAAGTTCTTGGCCAATCCCCAAAA-ACAGTCCC
AGTCCGGATTGAAGTCTGCAACTCGACTTCATGAAGTTGGAATCGCTAGTAATCGCGAAT
CAGCATGTCGCGGTGAATACG

#ON408358.1_Richardia_scabra_phyllody_phytoplasma
ACAGTGGCTAAGACTGGATAGGAAGATAAAAGGCATCTTGTATCTTTTAAAAGACCTAGT
T-AATAGGTATGCTTTAGGAGGGGCTTGCGCCATATTAGTTAGTTGGTAGGGTAATGGCC
TACCAAGACGATGATGTGTAGCTGGACTGAGAGGTTGAACAGCCACATTGGGACTGAGAC
ACGGCCCAAACTCCTACGGGAGGCAGCAGTAGGGAATTTTCGGCAATGGAGGAAACTCTG
ACCGAGCAACGCCGCGTGAATGACGAAGTACTTCGGTATGTAAAGTTCTTTTATCGAGGA
AGAAAAGCAAATGGCGAACCATTTGTTTGCCGGTACTTGATGAATAAGCCCCGGCTAATT
ATGTGCCAGCAGCCGCGGTAAGACATAAGGGGCAAGTGTTATCCGGAATTATTGGGCGTA
AAGGGTGCGTAGGCGGTCTAGTAAGTCAGTGGTGTAATGGCAACGCTTAACGTTGTCCGG
CTATTGAAACTG-CTAAACTTGAGTTAGATAGAGGCGAGTGGAATTCCATGTGTAGCGGT
AAAATGCGTAAATATATGGAGGAACACCAGAGGCGTAGGCGGCTCGCTGGGTCTTAACTG
ACGCTGAGGCACGAAAGCGTGGGGAGCAAACAGGATTAGATACCCTGGTAGTCCACGCCG
TAAACGATGAGTACTAAGTGTCGGGTT--AAACCGGTACTGAAGTTAACACATTAAGTAC
TCCGCCTGAGTAGTACGTACGCAAGTATGAAACTTAAAGGAATTGACGGGACTCCGCACA
AGCGGTGGATCATGTTGTTTAATTCGAAGATACCCGAAAAACCTTACCAGGTCTTGACAT
GTTTTTGCAAAATGATAGTAATATCGTGGAGGTTACCAGAAACACAGGTGGTGCATGGTT
GTCGTCAGCTCGTGTCGTGAGATGTTAGGTTAAGTCCTAAAACGAGCGAAACCCTTATCG
TTAGTTGCCAGCACGTTATGGTGGGGACTTTAACGAGACTGCCAATGATAAATTGGAGGA
AGGTGAGGATCACGTCAAATCAGCATGCCCCTTATGACCTGGGCTACAAACGTGATACAA
TGGCTGTTACAAAGGGTAGCTGAAACGCAAGTTCTTGGCCAATCCCCAAAA-ACAGTCCC
AGTCCGGATTGAAGTCTGCAACTCGACTTCATGAAGTTGGAATCGCTAGTAATCGCGAAT
CAGCATGTCGCGGTGAATACG

#ON408363.1_Sida_rhombifolia_virescence_phytoplasma
ACGACTGCTAAGACTGGATAGGAAGATAAAAGGCATCTTGTATCTTTTAAAAGACCTAGT
T-AATAGGTATGCTTTAGGAGGGGCTTGCGCCATATTAGTTAGTTGGTAGGGTAATGGCC
TACCAAGACGATGATGTGTAGCTGGACTGAGAGGTTGAACAGCCACATTGGGACTGAGAC
ACGGCCCAAACTCCTACGGGAGGCAGCAGTAGGGAATTTTCGGCAATGGAGGAAACTCTG
ACCGAGCAACGCCGCGTGAATGACGAAGTACTTCGGTATGTAAAGTTCTTTTATCGAGGA
AGAAAAGCAAATGGCGAACCATTTGTTTGCCGGTACTTGATGAATAAGCCCCGGCTAATT
ATGTGCCAGCAGCCGCGGTAAGACATAAGGGGCAAGTGTTATCCGGAATTATTGGGCGTA
AAGGGTGCGTAGGCGGTCTAGTAAGTCAGTGGTGTAATGGCAACGCTTAACGTTGTCCGG
CTATTGAAACTG-CTAAACTTGAGTTAGATAGAGGCGAGTGGAATTCCATGTGTAGCGGT
AAAATGCGTAAATATATGGAGGAACACCAGAGGCGTAGGCGGCTCGCTGGGTCTTAACTG
ACGCTGAGGCACGAAAGCGTGGGGAGCAAACAGGATTAGATACCCTGGTAGTCCACGCCG
TAAACGATGAGTACTAAGTGTCGGGTT--AAACCGGTACTGAAGTTAACACATTAAGTAC
TCCGCCTGAGTAGTACGTACGCAAGTATGAAACTTAAAGGAATTGACGGGACTCCGCACA
AGCGGTGGATCATGTTGTTTAATTCGAAGATACCCGAAAAACCTTACCAGGTCTTGACAT
GTTTTTGCAAAATGATAGTAATATCGTGGAGGTTACCAGAAACACAGGTGGTGCATGGTT
GTCGTCAGCTCGTGTCGTGAGATGTTAGGTTAAGTCCTAAAACGAGCGAAACCCTTATCG
TTAGTTGCCAGCACGTTATGGTGGGGACTTTAACGAGACTGCCAATGATAAATTGGAGGA
AGGTGAGGATCACGTCAAATCAGCATGCCCCTTATGACCTGGGCTACAAACGTGATACAA
TGGCTGTTACAAAGGGTAGCTGAAACGCAAGTTCTTGGCCAATCCCCAAAA-ACAGTCCC
AGTCCGGATTGAAGTCTGCAACTCGACTTCATGAAGTTGGAATCGCTAGTAATCGCGAAT
CAGCATGTCGCGGTGAATACG

#ON408361.1_Stachytarpheta_jamaicensis_chlorotic_leafroll_phytoplasma
ACGACTGCTAAGACTGGATAGGAAGATAAAAGGCATCTTGTATCTTTTAAAAGACCTAGT
T-AATAGGTATGCTTTAGGAGGGGCTTGCGCCATATTAGCTAGTTGGTAGGGTAATGGCC
TACCAAGACGATGATGTGTAGCTGGACTGAGAGGTTGAACAGCCACATTGGGACTGAGAC
ACGGCCCAAACTCCTACGGGAGGCAGCAGTAGGGAATTTTCGGCAATGGAGGAAACTCTG
ACCGAGCAACGCCGCGTGAATGACGAAGTACTTCGGTATGTAAAGTTCTTTTATCGAGGA
AGAAAAGCAAATGGCGAACCATTTGTTTGCCGGTACTTGATGAATAAGCCCCGGCTAATT
ATGTGCCAGCAGCCGCGGTAAGACATAAGGGGCAAGTGTTATCCGGAATTATTGGGCGTA
AAGGGTGCGTAGGCGGTCTAGTAAGTCAGTGGTGTAATGTCAACGCTTAACGTTGTCCGG
CTATTGAAACTG-CTAAACTTGAGTTAGATAGAGGCGAGTGGAATTCCATGTGTAGCGGT
AAAATGCGTAAATATATGGAGGAACACCAGAGGCGTAGGCGGCTCGCTGGGTCTTAACTG
ACGCTGAGGCACGAAAGCGTGGGGAGCAAACAGGATTAGATACCCTGGTAGTCCACGCCG
TAAACGATGAGTACTAAGTGTCGGGTT--AAACCGGTACTGAAGTTAACACATTAAGTAC
TCCGCCTGAGTAGTACGTACGCAAGTATGAAACTTAAAGGAATTGACGGGACTCCGCACA
AGCGGTGGATCATGTTGTTTAATTCGAAGATACCCGAAAAACCTTACCAGGTCTTGACAT
GTTTTTGCAAAATGATAGTAATATCGTGGAGGTTACCAGAAACACAGGTGGTGCATGGTT
GTCGTCAGCTCGTGTCGTGAGATGTTAGGTTAAGTCCTAAAACGAGCGAAACCCTTATCG
TTAGTTGCCAGCACGTTATGGTGGGGACTTTAACGAGACTGCCAATGATAAATTGGAGGA
AGGTGAGGATCACGTCAAATCAGCATGCCCCTTATGACCTGGGCTACAAACGTGATACAA
TGGCTGTTACAAAGGGTAGCTGAAACGCAAGTTCTTGGCCAATCCCCAAAA-ACAGTCCC
AGTCCGGATTGAAGTCTGCAACTCGACTTCATGAAGTTGGAATCGCTAGTAATCGCGAAT
CAGCATGTCGCGGTGAATACG

#KX650615.1_Spermacoce_exilis_phyllody_phytoplasma
ACAGTGGCTAAGACTGGATAGGAAGATAAAAGGCATCTTGTATCTTTTAAAAGACCTAGT
T-AATAGGTATGCTTTAGGAGGGGCTTGCGCCATATTAGTTAGTTGGTAGGGTAATGGCC
TACCAAGACGATGATGTGTAGCTGGACTGAGAGGTTGAACAGCCACATTGGGACTGAGAC
ACGGCCCAAACTCCTACGGGAGGCAGCAGTAGGGAATTTTCGGCAATGGAGGAAACTCTG
ACCGAGCAACGCCGCGTGAATGACGAAGTACTTCGGTATGTAAAGTTCTTTTATCGAGGA
AGAAAAGCAAATGGCGAACCATTTGTTTGCCGGTACTTGATGAATAAGCCCCGGCTAATT
ATGTGCCAGCAGCCGCGGTAAGACATAAGGGGCAAGTGTTATCCGGAATTATTGGGCGTA
AAGGGTGCGTAGGCGGTCTAGTAAGTCAGTGGTGTAATGGCAACGCTTAACGTTGTCCGG
CTATTGAAACTG-CTAAACTTGAGTTAGATAGAGGCGAGTGGAATTCCATGTGTAGCGGT
AAAATGCGTAAATATATGGAGGAACACCAGAGGCGTAGGCGGCTCGCTGGGTCTTAACTG
ACGCTGAGGCACGAAAGCGTGGGGAGCAAACAGGATTAGATACCCTGGTAGTCCACGCCG
TAAACGATGAGTACTAAGTGTCGGGTT--AAACCGGTACTGAAGTTAACACATTAAGTAC
TCCGCCTGAGTAGTACGTACGCAAGTATGAAACTTAAAGGAATTGACGGGACTCCGCACA
AGCGGTGGGTCATGTTGTTTAATTCGAAGATACCCGAAAAACCTTACCAGGTCTTGACAT
GTTTTTGCAAAATGATAGTAATATCGTGGAGGTTACCAGAAACACAGGTGGTGCATGGTT
GTCGTCAGCTCGTGTCGTGAGATGTTAGGTTAAGTCCTAAAACGAGCGAAACCCTTATCG
TTAGTTGCCAGCACGTTATGGTGGGGACTTTAACGAGACTGCCAATGATAAATCGGAGGA
AGGTGAGGATCACGTCAAATCAGCATGCCCCTTATGACCTGGGCTACAAACGTGATACAA
TGGCTGTTACAAAGGGTAGCTGAAACGCAAGTTCTTGGCCAATCCCCAAAA-ACAGTCCC
AGTCCGGATTGAAGTCTGCAACTCGACTTCATGAAGTTGGAATCGCTAGTAATCGCGAAT
CAGCATGTCGCGGTGAATACG

#GU113160.1_Stylosanthes_witches_-broom_phytoplasma
ACAGTGGCTAAGACTGGATAGGAAGATAAAAGGCATCTTGTATCTTTTAAAAGACCTAGT
T-AATAGGTATGCTTTAGGAGGGGCTTGCGCCATATTAGTTAGTTGGTAGGGTAATGGCC
TACCAAGACGATGATGTGTAGCTGGACTGAGAGGTTGAACAGCCACATTGGGACTGAGAC
ACGGCCCAAACTCCTACGGGAGGCAGCAGTAGGGAATTTTCGGCAATGGAGGAAACTCTG
ACCGAGCAACGCCGCGTGAATGACGAAGTACTTCGGTATGTAAAGTTCTTTTATCGAGGA
AGAAAAGCAAATGGCGAACCATTTGTTTGCCGGTACTTGATGAATAAGCCCCGGCTAATT
ATGTGCCAGCAGCCGCGGTAAGACATAAGGGGCAAGTGTTATCCGGAATTATTGGGCGTA
AAGGGTGCGTAGGCGGTCTAGTAAGTCAGTGGTGTAATGGCAACGCTTAACGTTGTCCGG
CTATTGAAACTG-CTAAACTTGAGTTAGATAGAGGCGAGTGGAATTCCATGTGTAGCGGT
AAAATGCGTAAATATATGGAGGAACACCAGAGGCGTAGGCGGCTCGCTGGGTCTTAACTG
ACGCTGAGGCACGAAAGCGTGGGGAGCAAACAGGATTAGATACCCTGGTAGTCCACGCCG
TAAACGATGAGTACTAAGTGTCGGGTT--AAACCGGTACTGAAGTTAACACATTAAGTAC
TCCGCCTGAGTAGTACGTACGCAAGTATGAAACTTAAAGGAATTGACGGGACTCCGCACA
AGCGGTGGATCATGTTGTTTAATTCGAAGATACCCGAAAAACCTTACCAGGTCTTGACAT
GTTTTTGCAAAATGATAGTAATATCGTGGAGGTTACCAGAAACACAGGTGGTGCATGGTT
GTCGTCAGCTCGTGTCGTGAGATGTTAGGTTAAGTCCTAAAACGAGCGAAACCCTTATCG
TTAGTTGCCAGCACGTTATGGTGGGGACTTTAACGAGACTGCCAATGATAAATTGGAGGA
AGGTGAGGATCACGTCAAATCAGCATGCCCCTTATGACCTGGGCTACAAACGTGATACAA
TGGCTGTTACAAAGGGTAGCTGAAACGCAAGTTCTTGGCCAATCCCCAAAA-ACAGTTCC
AGTCCGGATTGAAGTCTGCAACTCGACTTCATGAAGTTGGAATCGCTAGTAATCGCGAAT
CAGCATGTCGCGGTGAATACG

#GU113161.1_Stylosanthes_yellows_phytoplasma
ACGACTGCTAAGACTGGATAGGAAGATAAAAGGCATCTTGTATCTTTTAAAAGACCTAGT
T-AATAGGTATGCTTTAGGAGGGGCTTGCGCCATATTAGTTAGTTGGTAGGGTAATGGCC
TACCAAGACGATGATGTGTAGCTGGACTGAGAGGTTGAACAGCCACATTGGGACTGAGAC
ACGGCCCAAACTCCTACGGGAGGCAGCAGTAGGGAATTTTCGGCAATGGAGGAAACTCTG
ACCGAGCAACGCCGCGTGAATGACGAAGTACTTCGGTATGTAAAGTTCTTTTATCGAGGA
AGAAAAGCAAACGGCGAACCATTTGTTTGCCGGTACTTGATGAATAAGCCCCGGCTAATT
ATGTGCCAGCAGCCGCGGTAAGACATAAGGGGCAAGTGTTATCCGGAATTATTGGGCGTA
AAGGGTGCGTAGGCGGTCTAGTAAGTCAGTGGTGTAATGGCTACGCTTAACGTTGTCCGG
CTATTGAAACTG-CTAAACTTGAGTTAGATAGAGGCGAGTGGAATTCCATGTGTAGCGGT
AAAATGCGTAAATATATGGAGGAACACCAGAGGCGTAGGCGGCTCGCTGGGTCTTAACTG
ACGCTGAGGCACGAAAGCGTGGGGAGCAAACAGGATTAGATACCCTGGTAGTCCACGCCG
TAAACGATGAGTACTAAGTGTCGGGTT--AAACCGGTACTGAAGTTAACACATTAAGTAC
TCCGCCTGAGTAGTACGTACGCAAGTATGAAACTTAAAGGAATTGACGGGACTCCGCACA
AGCGGTGGATCATGTTGTTTAATTCGAAGATACCCGAAAAACCTTACCAGGTCTTGACAT
GTTTTTGCAAAATGATAGTAATATCGTGGAGGTTACCAGAAACACAGGTGGTGCATGGTT
GTCGTCAGCTCGTGTCGTGAGATGTTAGGTTAAGTCCTAAAACGAGCGAAACCCTTATCG
TTAGTTGCCAGCACGTTATGGTGGGGACTTTAACGAGACTGCCAATGATAAATTGGAGGA
AGGTGAGGATCACGTCAAATCAGCATGCCCCTTATGACCTGGGCTACAAACGTGATACAA
TGGCTGTTACAAAGGGTAGCTGAAACGCAAGTTCCTGGCCAATCCCCAAAA-ACAGTCCC
AGTCCGGATTGAAGTCTGCAACTCGACTTCATGAAGTTGGAATCGCTAGTAATCGCGAAT
CAGCATGTCGCGGTGAATACG

#ON408359.1_Saccharum_officinarum_white_leaf_phytoplasma
ACGACTGCTAAGACTGGATAGGAAGATAAAAGGCATCTTGTATCTTTTAAAAGACCTAGT
T-AATAGGTATGCTTTAGGAGGGGCTTGCGCCATATTAGTTAGTTGGTAGGGTAATGGCC
TACCAAGACGATGATGTGTAGCTGGACTGAGAGGTTGAACAGCCACATTGGGACTGAGAC
ACGGCCCAAACTCCTACGGGAGGCAGCAGTAGGGAATTTTCGGCAATGGAGGAAACTCTG
ACCGAGCAACGCCGCGTGAATGACGAAGTACTTCGGTATGTAAAGTTCTTTTATCGAGGA
AGAAAAGCAAATGGCGAACCATTTGTTTGCCGGTACTTGATGAATAAGCCCCGGCTAATT
ATGTGCCAGCAGCCGCGGTAAGACATAAGGGGCAAGTGTTATCCGGAATTATTGGGCGTA
AAGGGTGCGTAGGCGGTCTAGTAAGTCAGTGGTGTAATGGCAACGCTTAACGTTGTCCGG
CTATTGAAACTG-CTAAACTTGAGTTAGATAGAGGCGAGTGGAATTCCATGTGTAGCGGT
AAAATGCGTAAATATATGGAGGAACACCAGAGGCGTAGGCGGCTCGCTGGGTCTTAACTG
ACGCTGAGGCACGAAAGCGTGGGGAGCAAACAGGATTAGATACCCTGGTAGTCCACGCCG
TAAACGATGAGTACTAAGTGTCGGGTT--AAACCGGTACTGAAGTTAACACATTAAGTAC
TCCGCCTGAGTAGTACGTACGCAAGTATGAAACTTAAAGGAATTGACGGGACTCCGCACA
AGCGGTGGATCATGTTGTTTAATTCGAAGATACCCGAAAAACCTTACCAGGTCTTGACAT
GTTTTTGCAAAATGATAGTAATATCGTGGAGGTTACCAGAAACACAGGTGGTGCATGGTT
GTCGTCAGCTCGTGTCGTGAGATGTTAGGTTAAGTCCTAAAACGAGCGAAACCCTTATCG
TTAGTTGCCAGCACGTTATGGTGGGGACTTTAACGAGACTGCCAATGATAAATTGGAGGA
AGGTGAGGATCACGTCAAATCAGCATGCCCCTTATGACCTGGGCTACAAACGTGATACAA
TGGCTGTTACAAAGGGTAGCTGAAACGCAAGTTCTTGGCCAATCCCCAAAA-ACAGTCCC
AGTCCGGATTGAAGTCTGCAACTCGACTTCATGAAGTTGGAATCGCTAGTAATCGCGAAT
CAGCATGTCGCGGTGAATACG

#JN681272.1_Tephrosia_witches_-broom_phytoplasma
ACAGTGGCTAAGACTGGATAGGAAGATAAAAGGCATCTTGTATCTTTTAAAAGACCTAGT
T-AATAGGTATGCTTTAGGAGGGGCTTGCGCCATATTAGTTAGTTGGTAGGGTAATGGCC
TACCAAGACGATGATGTGTAGCTGGACTGAGAGGTTGAACAGCCACATTGGGACTGAGAC
ACGGCCCAAACTCCTACGGGAGGCAGCAGTAGGGAATTTTCGGCAATGGAGGAAACTCTG
ACCGAGCAACGCCGCGTGAATGACGAAGTACTTCGGTATGTAAAGTTCTTTTATCGAGGA
AGAAAAGCAAATGGCGAACCATTTGTTTGCCGGTACTTGATGAATAAGCCCCGGCTAATT
ATGTGCCAGCAGCCGCGGTAAGACATAAGGGGCAAGTGTTATCCGGAATTATTGGGCGTA
AAGGGTGCGTAGGCGGTCTAGTAAGTCAGTGGTGTAATGGCAACGCTTAACGTTGTCCGG
CTATTGAAACTG-CTAAACTTGAGTTAGATAGAGGCGAGTGGAATTCCATGTGTAGCGGT
AAAATGCGTAAATATATGGAGGAACACCAGAGGCGTAGGCGGCTCGCTGGGTCTTAACTG
ACGGTGAGGCACGAAAGCGTGGGGAGCAAACAGGATTAGATACCCTGGTAGTCCACGCCG
TAAACGATGAGTACTAAGTGTCGGGTT--AAACCGGTACTGAAGTTAACACATTAAGTAC
TCCGCCTGAGTAGTACGTACGCAAGTATGAAACTTAAAGGAATTGACGGGACTCCGCACA
AGCGGTGGATCATGTTGTTTAATTCGAAGATACCCGAAAAACCTTACCAGGTCTTGACAT
GTTTTTGCAAAATGATAGTAATATCGTGGAGGTTACCAGAAACACAGGTGGTGCATGGTT
GTCGTCAGCTCGTGTCGTGAGATGTTAGGTTAAGTCCTAAAACGAGCGAAACCCTTATCG
TTAGTTGCCAGCACGTTATGGTGGGGACTTTAACGAGACTGCCAATGATAAATTGGAGGA
AGGTGAGGATCACGTCAAATCAGCATGCCCCTTATGACCTGGGCTACAAACGTGATACAA
TGGCTGTTACAAAGGGTAGCTGAAACGCAAGTTCTTGGCCAATCCCCAAAA-ACAGTCCC
AGTCCGGATTGAAGTCTGCAACTCGACTTCATGAAGTTGGAATCGCTAGTAATCGCGAAT
CAGCATGTCGCGGTGAATACG

#MW616560.1_Tephrosia_purpurea_witches_-broom_phytoplasma
ACAGTGGCTAAGACTGGATAGGAAGATAAAAGGCATCTTGTATCTTTTAAAAGACCTAGT
T-AATAGGTATGCTTTAGGAGGGGCTTGCGCCATATTAGTTAGTTGGTAGGGTAATGGCC
TACCAAGACGATGATGTGTAGCTGGACTGAGAGGTTGAACAGCCACATTGGGACTGAGAC
ACGGCCCAAACTCCTACGGGAGGCAGCAGTAGGGAATTTTCGGCAATGGAGGAAACTCTG
ACCGAGCAACGCCGCGTGAATGACGAAGTACTTCGGTATGTAAAGTTCTTTTATCGAGGA
AGAAAAGCAAATGGCGAACCATTTGTTTGCCGGTACTTGATGAATAAGCCCCGGCTAATT
ATGTGCCAGCAGCCGCGGTAAGACATAAGGGGCAAGTGTTATCCGGAATTATTGGGCGTA
AAGGGTGCGTAGGCGGTCTAGTAAGTCAGTGGTGTAATGGCAACGCTTAACGTTGTCCGG
CTATTGAAACTG-CTAAACTTGAGTTAGATAGAGGCGAGTGGAATTCCATGTGTAGCGGT
AAAATGCGTAAATATATGGAGGAACACCAGAGGCGTAGGCGGCTCGCTGGGTCTTAACTG
ACGCTGAGGCACGAAAGCGTGGGGAGCAAACAGGATTAGATACCCTGGTAGTCCACGCCG
TAAACGATGAGTACTAAGTGTCGGGTT--AAACCGGTACTGAAGTTAACACATTAAGTAC
TCCGCCTGAGTAGTACGTACGCAAGTATGAAACTTAAAGGAATTGACGGGACTCCGCACA
AGCGGTGGATCATGTTGTTTAATTCGAAGATACCCGAAAAACCTTACCAGGTCTTGACAT
GTTTTTGCAAAATGATAGTAATATCGTGGAGGTTACCAGAAACACAGGTGGTGCATGGTT
GTCGTCAGCTCGTGTCGTGAGATGTTAGGTTAAGTCCTAAAACGAGCGAAACCCTTATCG
TTAGTTGCCAGCACGTTATGGTGGGGACTTTAACGAGACTGCCAATGATAAATTGGAGGA
AGGTGAGGATCACGTCAAATCAGCATGCCCCTTATGACCTGGGCTACAAACGTGATACAA
TGGCTGTTACAAAGGGTAGCTGAAACGCAAGTTCTTGGCCAATCCCCAAAA-ACAGTCCC
AGTCCGGATTGAAGTCTGCAACTCGACTTCATGAAGTTGGAATCGCTAGTAATCGCGAAT
CAGCATGTCGCGGTGAATACG

#EU375835.1_Periwinkle_yellows_phytoplasma
ACGGTTGCTAAGACTGGATAGGAAATAAAAAGGCATCTTTTTATTTTTAAAAGACCTTCT
TCGGAGGGTATGCTTAAAGAGGGGCTTGCGCCACATTAGTTAGTTGGTGAGGTAAAGGCT
CACCAAGATTATGATGTGTAGCTGGACTGAGAGGTTGAACAGCCACATTGGGACTGAGAC
ACGGCCCAAACTCCTACGGGAGGCAGCAGTAGGGAATTTTCGGCAATGGAGGAAACTCTG
ACCGAGCGACGCCGCGTGAACGATGAAGTATTTCGGTATGTAAAGTTCTTTTATTGAAGA
AGAAAAAATAATGGAAAA--ATTATCTTGACGTTATTCAATGAATAAGCCCCGGCTAACT
ATGTGCCAGCAGCCGCGGTAAGACATAGGGGGCGAGCGTTATCCGGAATTATTGGGCGTA
AAGGGTGCGTAGGCGGTTAAATAAGTCTATAATTTAATTTCAGCGCTTAACGCTGTCTTG
TTATAGAAACTATTTTGACTAGAGTGAGATAGAGGCAAGCGGAATTCCATGTGTAGCGGT
AAAATGTGTAAATATATGGAGGAACACCAGAAGCGTAGGCGGCTTGCTGGGTCTTCACTG
ACGCTGAGGCACGAAAGCGTGGGGAGCAAACAGGATTAGATACCCTGGTAGTCCACGCTG
TAAACGATGAGTACTAAGTGTCGGGGT--AACTCGGTACTGAAGTTAACACATTAAGTAC
TCCGCCTGAGTAGTACGTACGCAAGTATGAAACTTAAAGGAATTGACGGGACTCCGCACA
AGCGGTGGATCATGTTGTTTAATTCGAAGATACACGAAAAACCTTACCAGGTCTTGACAT
ACTCT-GCAAAGCTATAGAAATATAGTGGAGGTTATCAGGGATACAGGTGGTGCATGGTT
GTCGTCAGTTCGTGTCGTGAGATGTTAGGTTAAGTCCTAAAACGAACGCAACCCCTTTCG
TTAGTTGCCAGCACGTAATGGTGGGGACTTTAGCGATACTGCCAATTAAAAGTTGGAGGA
AGGTGGGGATAACGTCAAATCATCATGCCCCTTATGATCTGGGCTACAAACGTGATACAA
TGGCCGTTACAAAGAGTAGCTGGAACGCGAGTTCTAAGCCAATCTCAAAAAGACGGTCTC
AGTCCGGATTGAAGTCTGCAACTCGACTTCATGAAGCTGGAATCGCTAGTAATCGCGAAT
CAGCATGTCGCGGTGAATACG

#MW138004.1_Trema_tomentosa_witches_-broom_phytoplasma
ACATTTGCTAAGACTGGATAGGAAATAGAAGGATAACCTTTTATTTTTAAAAGACCTTCT
TCGGAAGGTATGCTTAAAGAAGGGCTTGCGCCACATTAGTTAGTTGGTAGGGTAAAAGCC
TACCAAGACTATGATGTGTAGCTGGACTGAGAGGTTGAACAGCCACATTGGGACTGAGAC
ACGGCCCAAACTCCTACGGGAGGCAGCAGTAGGGAATTTTCGGCAATGGAGGAAACTCTG
ACCGAGCAACGCCGCGTGAACGAAGAAGTATTTAGGTATGTAAAGTTCTTTTATTGAAGA
AGAAAAAATAGTGGAAAA--ACTATCTTGACGCTATTCAATGAATAAGCCCCGGCTAACT
ATGTGCCAGCAGCCGCGGTAAGACATAGGGGGCGAGCGTTATCCGGAATTATTGGGCGTA
AAGGGTGCGTAGGCGGTTAGATAAGTCTATAATTTAATTTCAGTGCTTAACGCTGTTCTG
TTATAGAAACTGTCTAG-CTAGAGTGAGATAGAGGCAAGTGGAATTCCATGTGTAGCGGT
AAAATGTGTAAATATATGGAGGAACACCAGAAGCGTAGGCGGCTTGCTGGGTCTTTACTG
ACGCTGAGGCACGAAAGCGTGGGTAGCAAACAGGATTAGATACCCTGGTAGTCCACGCCG
TAAACGATGAGTACTAAGTGTCGGGGTTAAACTCGGTACTGAAGTTAACACATTAAGTAC
TCCGCCTGAGTAGTACGTACGCAAGTATGAAACTTAAAGGAATTGACGGGACTCCGCACA
AGCGGTGGATCATGTTGTTTAATTCGAAGATACACGAAAAACCTTACCAGGTCTTGACAT
ACTCT-GCAAAGCTATAGAAATATAGTGGAGGTTATCAGGGATACAGGTGGTGCATGGTT
GTCGTCAGCTCGTGTCGTGAGATGTTAGGTTAAGTCCTAAAACGAGCGCAACCCTTGTCG
TTAATTGCCAGCACGTTATGGTGGGGACTTTAGCGAGACTGCCAATTAAAAATTGGAGGA
AGGTGAGGATTACGTCAAATCATCATGCCCCTTATGATCTGGGCTACAAACGTGATACAA
TGGCTGTTACAAAGAGTAGCTGAAATGCGAGTTTTTAGCCAATCTCAAAAAAGCAGTCTC
AGTTCGGATTGAAGTCTGCAACTCGACTTCATGAAGTTGGAATCGCTAGTAATCGCGAAT
CAGCATGTCGCGGTGAATACG

#ON159856.1_Citrus_maxima_yellow_leaf_phytoplasma   
ACATTTGCTAAGACTGGATAGGAAATAGAAGGATAACCTTTTATTTTTAAAAGACCTTCT
TCGGAAGGTATGCTTAAAGAAGGGCTTGCGCCACATTAGTTAGTTGGTAGGGTAAAAGCC
TACCAAGACTATGATGTGTAGCTGGACTGAGAGGTTGAACAGCCACATTGGGACTGAGAC
ACGGCCCAAACTCCTACGGGAGGCAGCAGTAGGGAATTTTCGGCAATGGAGGAAACTCTG
ACCGAGCAACGCCGCGTGAACGAAGAAGTATTTAGGTATGTAAAGTTCTTTTATTGAAGA
AGAAAAAATAGTGGAAAA--ACTATCTTGACGCTATTCAATGAATAAGCCCCGGCTAACT
ATGTGCCAGCAGCCGCGGTAAGACATAGGGGGCGAGCGTTATCCGGAATTATTGGGCGTA
AAGGGTGCGTAGGCGGTTAGATAAGTCTATAATTTAATTTCAGTGCTTAACGCTGTTCTG
TTATAGAAACTGTCTAG-CTAGAGTGAGATAGAGGCAAGTGGAATTCCATGTGTAGCGGT
AAAATGTGTAAATATATGGAGGAACACCAGAAGCGTAGGCGGCTTGCTGGGTCTTTACTG
ACGCTGAGGCACGAAAGCGTGGGTAGCAAACAGGATTAGATACCCTGGTAGTCCACGCCG
TAAACGATGAGTACTAAGTGTCGGGGTTAAACTCGGTACTGAAGTTAACACATTAAGTAC
TCCGCCTGAGTAGTACGTACGCAAGTATGAAACTTAAAGGAATTGACGGGACTCCGCACA
AGCGGTGGATCATGTTGTTTAATTCGAAGATACACGAAAAACCTTACCAGGTCTTGACAT
ACTCT-GCAAAGCTATAGAAATATAGTGGAGGTTATCAGGGATACAGGTGGTGCATGGTT
GTCGTCAGCTCGTGTCGTGAGATGTTAGGTTAAGTCCTAAAACGAGCGCAACCCTTGTCG
TTAATTGCCAGCACGTTATGGTGGGGACTTTAGCGAGACTGCCAATTAAAAATTGGAGGA
AGGTGAGGATTACGTCAAATCATCATGCCCCTTATGATCTGGGCTACAAACGTGATACAA
TGGCTGTTACAAAGAGTAGCTGAAATGCGAGTTTTTAGCCAATCTCAAAAAAGCAGTCTC
AGTTCGGATTGAAGTCTGCAACTCGACTTCATGAAGTTGGAATCGCTAGTAATCGCGAAT
CAGCATGTCGCGGTGAATACG

#OQ865604.1_Areca_catechu_yellow_leaf_phytoplasma
ACATTTGCTAAGACTGGATAGGAAATAGAAGGATAACCTTTTATTTTTAAAAGACCTTCT
TCGGAAGGTATGCTTAAAGAAGGGCTTGCGCCACATTAGTTAGTTGGTAGGGTAAAAGCC
TACCAAGACTATGATGTGTAGCTGGACTGAGAGGTTGAACAGCCACATTGGGACTGAGAC
ACGGCCCAAACTCCTACGGGAGGCAGCAGTAGGGAATTTTCGGCAATGGAGGAAACTCTG
ACCGAGCAACGCCGCGTGAACGAAGAAGTATTTAGGTATGTAAAGTTCTTTTATTGAAGA
AGAAAAAATAGTGGAAAA--ACTATCTTGACGCTATTCAATGAATAAGCCCCGGCTAACT
ATGTGCCAGCAGCCGCGGTAAGACATAGGGGGCGAGCGTTATCCGGAATTATTGGGCGTA
AAGGGTGCGTAGGCGGTTAGATAAGTCTATAATTTAATTTCAGTGCTTAACGCTGTTCTG
TTATAGAAACTGTCTAG-CTAGAGTGAGATAGAGGCAAGTGGAATTCCATGTGTAGCGGT
AAAATGTGTAAATATATGGAGGAACACCAGAAGCGTAGGCGGCTTGCTGGGTCTTTACTG
ACGCTGAGGCACGAAAGCGTGGGTAGCAAACAGGATTAGATACCCTGGTAGTCCACGCCG
TAAACGATGAGTACTAAGTGTCGGGGTTAAACTCGGTACTGAAGTTAACACATTAAGTAC
TCCGCCTGAGTAGTACGTACGCAAGTATGAAACTTAAAGGAATTGACGGGACTCCGCACA
AGCGGTGGATCATGTTGTTTAATTCGAAGATACACGAAAAACCTTACCAGGTCTTGACAT
ACTCT-GCAAAGCTATAGAAATATAGTGGAGGTTATCAGGGATACAGGTGGTGCATGGTT
GTCGTCAGCTCGTGTCGTGAGATGTTAGGTTAAGTCCTAAAACGAGCGCAACCCTTGTCG
TTAATTGCCAGCACGTTATGGTGGGGACTTTAGCGAGACTGCCAATTAAAAATTGGAGGA
AGGTGAGGATTACGTCAAATCATCATGCCCCTTATGATCTGGGCTACAAACGTGATACAA
TGGCTGTTACAAAGAGTAGCTGAAATGCGAGTTTTTAGCCAATCTCAAAAAAGCAGTCTC
AGTTCGGATTGAAGTCTGCAACTCGACTTCATGAAGTTGGAATCGCTAGTAATCGCGAAT
CAGCATGTCGCGGTGAATACG

#OP723294.1_Codiaeum_variegatum_witches_-broom_phytoplasma
ACGACTGCTAAGACTGGATAGGAGACAAGAAGGCATCTTCTTGTTTTTAAAAGACCTAGC
A--ATAGGTATGCTTAGGGAGGAGCTTGCGTCACATTAGTTAGTTGGTGGGGTAAAGGCC
TACCAAGACTATGATGTGTAGCCGGGCTGAGAGGTTGAACGGCCACATTGGGACTGAGAC
ACGGCCCAAACTCCTACGGGAGGCAGCAGTAGGGAATTTTCGGCAATGGAGGAAACTCTG
ACCGAGCAACGCCGCGTGAACGATGAAGTATTTCGGTACGTAAAGTTCTTTTATTAGGGA
AGAATAAATGATGGAAAA--ATCATTCTGACGGTACCTAATGAATAAGCCCCGGCTAACT
ATGTGCCAGCAGCCGCGGTAATACATAGGGGGCAAGCGTTATCCGGAATTATTGGGCGTA
AAGGGTGCGTAGGCGGTTAAATAAGTTTATGGTCTAAGTGCAATGCTCAACATTGTGATG
CTATAAAAACTG-TTTAGCTAGAGTAAGATAGAGGCAAGTGGAATTCCATGTGTAGTGGT
AAAATGCGTAAATATATGGAGGAACACCAGTAGCGAAGGCGGCTTGCTGGGTCTTTACTG
ACGCTGAGGCACGAAAGCGTGGGGAGCAAACAGGATTAGATACCCTGGTAGTCCACGCCG
TAAACGATGAGTACTAAACGTTGGGTA--AAACCAGTGTTGAAGTTAACACATTAAGTAC
TCCGCCTGAGTAGTACGTACGCAAGTATGAAACTTAAAGGAATTGACGGGACTCCGCACA
AGCGGTGGATCATGTTGTTTAATTCGAAGGTACCCGAAAAACCTCACCAGGTCTTGACAT
GCTTCTGCAAAGCTGTAGAAACACAGTGGAGGTTATCAGTTGCACAGGTGGTGCATGGTT
GTCGTCAGCTCGTGTCGTGAGATGTTGGGTTAAGTCCCGCAACGAGCGCAACCCTTATTG
TTAGTTACCAGCACGTAATGGTGGGGACTTTAGCAAGACTGCCAGTGATAAATTGGAGGA
AGGTGGGGACGACGTCAAATCATCATGCCCCTTATGACCTGGGCTACAAACGTGATACAA
TGGCTGTTACAAAGGGTAGCTGAAGCGCAAGTTTTTGGCGAATCTCAAAAAAACAGTCTC
AGTTCGGATTGAAGTCTGCAACTCGACTTCATGAAGTTGGAATCGCTAGTAATCGCGAAT
CAGCATGTCGCGGTGAATACG

#PP098738.1_Cyanthillium_cinereum_witches_-broom_phytoplasma
ACAGTGGCTAAGACTGGATAGGAAGATAAAAGGCATCTTGTATCTTTTAAAAGACCTAGT
T-AATAGGTATGCTTTAGGAGGGGCTTGCGCCATATTAGTTAGTTGGTAGGGTAATGGCC
TACCAAGACGATGATGTGTAGCTGGACTGAGAGGTTGAACAGCCACATTGGGACTGAGAC
ACGGCCCAAACTCCTACGGGAGGCAGCAGTAGGGAATTTTCGGCAATGGAGGAAACTCTG
ACCGAGCAACGCCGCGTGAATGACGAAGTACTTCGGTATGTAAAGTTCTTTTATCGAGGA
AGAAAAGCAAATGGCGAACCATTTGTTTGCCGGTACTTGATGAATAAGCCCCGGCTAATT
ATGTGCCAGCAGCCGCGGTAAGACATAAGGGGCAAGTGTTATCCGGAATTATTGGGCGTA
AAGGGTGCGTAGGCGGTCTAGTAAGTCAGTGGTGTAATGGCAACGCTTAACGTTGTCCGG
CTATTGAAACTG-CTAAACTTGAGTTAGATAGAGGCGAGTGGAATTCCATGTGTAGCGGT
AAAATGCGTAAATATATGGAGGAACACCAGAGGCGTAGGCGGCTCGCTGGGTCTTAACTG
ACGCTGAGGCACGAAAGCGTGGGGAGCAAACAGGATTAGATACCCTGGTAGTCCACGCCG
TAAACGATGAGTACTAAGTGTCGGGTT--AAACCGGTACTGAAGTTAACACATTAAGTAC
TCCGCCTGAGTAGTACGTACGCAAGTATGAAACTTAAAGGAATTGACGGGACTCCGCACA
AGCGGTGGATCATGTTGTTTAATTCGAAGATACCCGAAAAACCTTACCAGGTCTTGACAT
GTTTTTGCAAAATGATAGTAATATCGTGGAGGTTACCAGAAACACAGGTGGTGCATGGTT
GTCGTCAGCTCGTGTCGTGAGATGTTAGGTTAAGTCCTAAAACGAGCGAAACCCTTATCG
TTAGTTGCCAGCACGTTATGGTGGGGACTTTAACGAGACTGCCAATGATAAATTGGAGGA
AGGTGAGGATCACGTCAAATCAGCATGCCCCTTATGACCTGGGCTACAAACGTGATACAA
TGGCTGTTACAAAGGGTAGCTGAAACGCAAGTTCTTGGCCAATCCCCAAAA-ACAGTCCC
AGTCCGGATTGAAGTCTGCAACTCGACTTCATGAAGTTGGAATCGCTAGTAATCGCGAAT
CAGCATGTCGCGGTGAATACG

#OR438638.1_Melia_azedarach_chlorotic_leaf_phytoplasma
ACGACTGCTAAGACTGGATAGGAGACAAGAAGGCATCTTCTTGTTTTTAAAAGACCTAGC
A--ATAGGTATGCTTAGGGAGGAGCTTGCGTCACATTAGTTAGTTGGTGGGGTAAAGGCC
TACCAAGACTATGATGTGTAGCCGGGCTGAGAGGTTGAACGGCCACATTGGGACTGAGAC
ACGGCCCAAACTCCTACGGGAGGCAGCAGTAGGGAATTTTCGGCAATGGAGGAAACTCTG
ACCGAGCAACGCCGCGTGAACGATGAAGTATTTCGGTACGTAAAGTTCTTTTATTAGGGA
AGAATAAATGATGGAAAA--ATCATTCTGACGGTACCTAATGAATAAGCCCCGGCTAACT
ATGTGCCAGCAGCCGCGGTAATACATAGGGGGCAAGCGTTATCCGGAATTATTGGGCGTA
AAGGGTGCGTAGGCGGTTAAATAAGTTTATGGTCTAAGTGCAATGCTCAACATTGTGATG
CTATAAAAACTG-TTTAGCTAGAGTAAGATAGAGGCAAGTGGAATTCCATGTGTAGTGGT
AAAATGCGTAAATATATGGAGGAACACCAGTAGCGAAGGCGGCTTGCTGGGTCTTTACTG
ACGCTGAGGCACGAAAGCGTGGGGAGCAAACAGGATTAGATACCCTGGTAGTCCACGCCG
TAAACGATGAGTACTAAACGTTGGGTA--AAACCAGTGTTGAAGTTAACACATTAAGTAC
TCCGCCTGAGTAGTACGTACGCAAGTATGAAACTTAAAGGAATTGACGGGACTCCGCACA
AGCGGTGGATCATGTTGTTTAATTCGAAGGTACCCGAAAAACCTCACCAGGTCTTGACAT
GCTTCTGCAAAGCTGTAGAAACACAGTGGAGGTTATCAGTTGCACAGGTGGTGCATGGTT
GTCGTCAGCTCGTGTCGTGAGATGTTGGGTTAAGTCCCGCAACGAGCGCAACCCTTATTG
TTAGTTACCAGCACGTAATGGTGGGGACTTTAGCAAGACTGCCAGTGATAAATTGGAGGA
AGGTGGGGACGACGTCAAATCATCATGCCCCTTATGACCTGGGCTACAAACGTGATACAA
TGGCTGTTACAAAGGGTAGCTGAAGCGCAAGTTTTTGGCGAATCTCAAAAAAACAGTCTC
AGTTCGGATTGAAGTCTGCAACTCGACTTCATGAAGTTGGAATCGCTAGTAATCGCGAAT
CAGCATGTCGCGGTGAATACG

#ON944105.1_Rubus_cochinchinensis_leaf_yellowing_phytoplasma
ACGACTGCTAAGACTGGATAGGAGACAAGAAGGCATCTTCTTGTTTTTAAAAGACCTAGC
A--ATAGGTATGCTTAGGGAGGAGCTTGCGTCACATTAGTTAGTTGGTGGGGTAAAGGCC
TACCAAGACTATGATGTGTAGCCGGGCTGAGAGGTTGAACGGCCACATTGGGACTGAGAC
ACGGCCCAAACTCCTACGGGAGGCAGCAGTAGGGAATTTTCGGCAATGGAGGAAACTCTG
ACCGAGCAACGCCGCGTGAACGATGAAGTATTTCGGTACGTAAAGTTCTTTTATTAGGGA
AGAATAAATGATGGAAAA--ATCATTCTGACGGTACCTAATGAATAAGCCCCGGCTAACT
ATGTGCCAGCAGCCGCGGTAATACATAGGGGGCAAGCGTTATCCGGAATTATTGGGCGTA
AAGGGTGCGTAGGCGGTTAAATAAGTTTATGGTCTAAGTGCAATGCTCAACATTGTGATG
CTATAAAAACTG-TTTAGCTAGAGTAAGATAGAGGCAAGTGGAATTCCATGTGTAGTGGT
AAAATGCGTAAATATATGGAGGAACACCAGTAGCGAAGGCGGCTTGCTGGGTCTTTACTG
ACGCTGAGGCACGAAAGCGTGGGGAGCAAACAGGATTAGATACCCTGGTAGTCCACGCCG
TAAACGATGAGTACTAAACGTTGGGTA--AAACCAGTGTTGAAGTTAACACATTAAGTAC
TCCGCCTGAGTAGTACGTACGCAAGTATGAAACTTAAAGGAGTTGACGGGACTCCGCACA
AGCGGTGGATCATGTTGTTTAATTCGAAGGTACCCGAAAAACCTCACCAGGTCTTGACAT
GCTTCTGCAAAGCTGTAGAAACACAGTGGAGGTTATCAGTTGCACAGGTGGTGCATGGTT
GTCGTCAGCTCGTGTCGTGAGATGTTGGGTTAAGTCCCGCAACGAGCGCAACCCTTATTG
TTAGTTACCAGCACGTAATGGTGGGGACTTTAGCAAGACTGCCAGTGATAAATTGGAGGA
AGGTGGGGACGACGTCAAATCATCATGCCCCTTATGACCTGGGCTACAAACGTGATACAA
TGGCTGTTACAAAGGGTAGCTGAAGCGCAAGTTTTTGGCGAATCTCAAAAAAACAGTCTC
AGTTCGGATTGAAGTCTGCAACTCGACTTCATGAAGTTGGAATCGCTAGTAATCGCGAAT
CAGCATGTCGCGGTGAATACG

#PV640668.1_Tournefortia_argentea_witches_-broom_phytoplasma
ACAGTGGCTAAGACTGGATAGGAAGATAAAAGGCATCTTGTATCTTTTAAAAGACCTAGT
T-AATAGGTATGCTTTAGGAGGGGCTTGCGCCATATTAGTTAGTTGGTAGGGTAATGGCC
TACCAAGACGATGATGTGTAGCTGGACTGAGAGGTTGAACAGCCACATTGGGACTGAGAC
ACGGCCCAAACTCCTACGGGAGGCAGCAGTAGGGAATTTTCGGCAATGGAGGAAACTCTG
ACCGAGCAACGCCGCGTGAATGACGAAGTACTTCGGTATGTAAAGTTCTTTTATCGAGGA
AGAAAAGCAAATGGCGAACCATTTGTTTGCCGGTACTTGATGAATAAGCCCCGGCTAATT
ATGTGCCAGCAGCCGCGGTAAGACATAAGGGGCAAGTGTTATCCGGAATTATTGGGCGTA
AAGGGTGCGTAGGCGGTCTAGTAAGTCAGTGGTGTAATGGCAACGCTTAACGTTGTCCGG
CTATTGAAACTG-CTAAACTTGAGTTAGATAGAGGCGAGTGGAATTCCATGTGTAGCGGT
AAAATGCGTAAATATATGGAGGAACACCAGAGGCGTAGGCGGCTCGCTGGGTCTTAACTG
ACGCTGAGGCACGAAAGCGTGGGGAGCAAACAGGATTAGATACCCTGGTAGTCCACGCCG
TAAACGATGAGTACTAAGTGTCGGGTT--AAACCGGTACTGAAGTTAACACATTAAGTAC
TCCGCCTGAGTAGTACGTACGCAAGTATGAAACTTAAAGGAATTGACGGGACTCCGCACA
AGCGGTGGATCATGTTGTTTAATTCGAAGATACCCGAAAAACCTTACCAGGTCTTGACAT
GTTTTTGCAAAATGATAGTAATATCGTGGAGGTTACCAGAAACACAGGTGGTGCATGGTT
GTCGTCAGCTCGTGTCGTGAGATGTTAGGTTAAGTCCTAAAACGAGCGAAACCCTTATCG
TTAGTTGCCAGCACGTTATGGTGGGGACTTTAACGAGACTGCCAATGATAAATTGGAGGA
AGGTGAGGATCACGTCAAATCAGCATGCCCCTTATGACCTGGGCTACAAACGTGATACAA
TGGCTGTTACAAAGGGTAGCTGAAACGCAAGTTCTTGGCCAATCCCCAAAA-ACAGTCCC
AGTCCGGATTGAAGTCTGCAACTCGACTTCATGAAGTTGGAATCGCTAGTAATCGCGAAT
CAGCATGTCGCGGTGAATACG

#OR666421.1_Vigna_unguiculata_witches_-broom_phytoplasma
-----------------------AGATAAAAGGCATCTTGTATCTTTTAAAAGACCTAGT
T-AATAGGTATGCTTTAGGAGGGGCTTGCGCCATATTAGTTAGTTGGTAGGGTAATGGCC
TACCAAGACGATGATGTGTAGCTGGACTGAGAGGTTGAACAGCCACATTGGGACTGAGAC
ACGGCCCAAACTCCTACGGGAGGCAGCAGTAGGGAATTTTCGGCAATGGAGGAAACTCTG
ACCGAGCAACGCCGCGTGAATGACGAAGTACTTCGGTATGTAAAGTTCTTTTATCGAGGA
AGAAAAGCAAATGGCGAACCATTTGTTTGCCGGTACTTGATGAATAAGCCCCGGCTAATT
ATGTGCCAGCAGCCGCGGTAAGACATAAGGGGCAAGTGTTATCCGGAATTATTGGGCGTA
AAGGGTGCGTAGGCGGTCTAGTAAGTCAGTGGTGTAATGGCAACGCTTAACGTTGTCCGG
CTATTGAAACTG-CTAAACTTGAGTTAGATAGAGGCGAGTGGAATTCCATGTGTAGCGGT
AAAATGCGTAAATATATGGAGGAACACCAGAGGCGTAGGCGGCTCGCTGGGTCTTAACTG
ACGCTGAGGCACGAAAGCGTGGGGAGCAAACAGGATTAGATACCCTGGTAGTCCACGCCG
TAAACGATGAGTACTAAGTGTCGGGTT--AAACCGGTACTGAAGTTAACACATTAAGTAC
TCCGCCTGAGTAGTACGTACGCAAGTATGAAACTTAAAGGAATTGACGGGACTCCGCACA
AGCGGTGGATCATGTTGTTTAATTCGAAGATACCCGAAAAACCTTACCAGGTCTTGACAT
GTTTTTGCAAAATGATAGTAATATCGTGGAGGTTACCAGAAACACAGGTGGTGCATGGTT
GTCGTCAGCTCGTGTCGTGAGATGTTAGGTTAAGTCCTAAAACGAGCGAAACCCTTATCG
TTAGTTGCCAGCACGTTATGGTGGGGACTTTAACGAGACTGCCAATGATAAATTGGAGGA
AGGTGAGGATCACGTCAAATCAGCATGCCCCTTATGACCTGGGCTACAAACGTGATACAA
TGGCTGTTACAAAGGGTAGCTGAAACGCAAGTTCTTGGCCAATCCCCAAAA-ACAGTCCC
AGTCCGGATTGAAGTCTGCAACTCGACTTCATGAAGTTGGAATCGCTAGTAATCGCGAAT
CAGCATGTCGCGGTGAATACG

#PV661487.1_Scaevola_taccada_virescence_phytoplasma
ACAGTGGCTAAGACTGGATAGGAAGATAAAAGGCATCTTGTATCTTTTAAAAGACCTAGT
T-AATAGGTATGCTTTAGGAGGGGCTTGCGCCATATTAGTTAGTTGGTAGGGTAATGGCC
TACCAAGACGATGATGTGTAGCTGGACTGAGAGGTTGAACAGCCACATTGGGACTGAGAC
ACGGCCCAAACTCCTACGGGAGGCAGCAGTAGGGAATTTTCGGCAATGGAGGAAACTCTG
ACCGAGCAACGCCGCGTGAATGACGAAGTACTTCGGTATGTAAAGTTCTTTTATCGAGGA
AGAAAAGCAAATGGCGAACCATTTGTTTGCCGGTACTTGATGAATAAGCCCCGGCTAATT
ATGTGCCAGCAGCCGCGGTAAGACATAAGGGGCAAGTGTTATCCGGAATTATTGGGCGTA
AAGGGTGCGTAGGCGGTCTAGTAAGTCAGTGGTGTAATGTCAACGCTTAACGTTGTCCGG
CTATTGAAACTG-CTAAACTTGAGTTAGATAGAGGCGAGTGGAATTCCATGTGTAGCGGT
AAAATGCGTAAATATATGGAGGAACACCAGAGGCGTAGGCGGCTCGCTGGGTCTTAACTG
ACGCTGAGGCACGAAAGCGTGGGGAGCAAACAGGATTAGATACCCTGGTAGTCCACGCCG
TAAACGATGAGTACTAAGTGTCGGGTT--AAACCGGTACTGAAGTTAACACATTAAGTAC
TCCGCCTGAGTAGTACGTACGCAAGTATGAAACTTAAAGGAATTGACGGGACTCCGCACA
AGCGGTGGATCATGTTGTTTAATTCGAAGATACCCGAAAAACCTTACCAGGTCTTGACAT
GTTTTTGCAAAATGATAGTAATATCGTGGAGGTTACCAGAAACACAGGTGGTGCATGGTT
GTCGTCAGCTCGTGTCGTGAGATGTTAGGTTAAGTCCTAAAACGAGCGAAACCCTTATCG
TTAGTTGCCAGCACGTTATGGTGGGGACTTTAACGAGACTGCCAATGATAAATTGGAGGA
AGGTGAGGATCACGTCAAATCAGCATGCCCCTTATGACCTGGGCTACAAACGTGATACAA
TGGCTGTTACAAAGGGTAGCTGAAACGCAAGTTCTTGGCCAATCCCCAAAA-ACAGTCCC
AGTCCGGATTGAAGTCTGCAACTCGACTTCATGAAGTTGGAATCGCTAGTAATCGCGAAT
CAGCATGTCGCGGTGAATACG

#OR625212.1_Ipomoea_obscura_witches_-broom_phytoplasma
ACAGTGGCTAAGACTGGATAGGAAGATAAAAGGCATCTTGTATCTTTTAAAAGACCTAGT
T-AATAGGTATGCTTTAGGAGGGGCTTGCGCCATATTAGTTAGTTGGTAGGGTAATGGCC
TACCAAGACGATGATGTGTAGCTGGACTGAGAGGTTGAACAGCCACATTGGGACTGAGAC
ACGGCCCAAACTCCTACGGGAGGCAGCAGTAGGGAATTTTCGGCAATGGAGGAAACTCTG
ACCGAGCAACGCCGCGTGAATGACGAAGTACTTCGGTATGTAAAGTTCTTTTATCGAGGA
AGAAAAGCAAATGGCGAACCATTTGTTTGCCGGTACTTGATGAATAAGCCCCGGCTAATT
ATGTGCCAGCAGCCGCGGTAAGACATAAGGGGCAAGTGTTATCCGGAATTATTGGGCGTA
AAGGGTGCGTAGGCGGTCTAGTAAGTCAGTGGTGTAATGGCAACGCTTAACGTTGTCCGG
CTATTGAAACTG-CTAAACTTGAGTTAGATAGAGGCGAGTGGAATTCCATGTGTAGCGGT
AAAATGCGTAAATATATGGAGGAACACCAGAGGCGTAGGCGGCTCGCTGGGTCTTAACTG
ACGCTGAGGCACGAAAGCGTGGGGAGCAAACAGGATTAGATACCCTGGTAGTCCACGCCG
TAAACGATGAGTACTAAGTGTCGGGTT--AAACCGGTACTGAAGTTAACACATTAAGTAC
TCCGCCTGAGTAGTACGTACGCAAGTATGAAACTTAAAGGAATTGACGGGACTCCGCACA
AGCGGTGGATCATGTTGTTTAATTCGAAGATACCCGAAAAACCTTACCAGGTCTTGACAT
GTTTTTGCAAAATGATAGTAATATCGTGGAGGTTACCAGAAACACAGGTGGTGCATGGTT
GTCGTCAGCTCGTGTCGTGAGATGTTAGGTTAAGTCCTAAAACGAGCGAAACCCTTATCG
TTAGTTGCCAGCACGTTATGGTGGGGACTTTAACGAGACTGCCAATGATAAATTGGAGGA
AGGTGAGGATCACGTCAAATCAGCATGCCCCTTATGACCTGGGCTACAAACGTGATACAA
TGGCTGTTACAAAGGGTAGCTGAAACGCAAGTTCTTGGCCAATCCCCAAAA-ACAGTCCC
AGTCCGGATTGAAGTCTGCAACTCGACTTCATGAAGTTGGAATCGCTAGTAATCGCGAAT
CAGCATGTCGCGGTGAATACG

#OR466206.1_Alocasia_macrorrhiza_yellows_phytoplasma
ACGACTGCTAAGACTGGATAGGAGACAAGAAGGCATCTTCTTGTTTTTAAAAGACCTAGC
A--ATAGGTATGCTTAGGGAGGAGCTTGCGTCACATTAGTTAGTTGGTGGGGTAAAGGCC
TACCAAGACTATGATGTGTAGCCGGGCTGAGAGGTTGAACGGCCACATTGGGACTGAGAC
ACGGCCCAAACTCCTACGGGAGGCAGCAGTAGGGAATTTTCGGCAATGGAGGAAACTCTG
ACCGAGCAACGCCGCGTGAACGATGAAGTATTTCGGTACGTAAAGTTCTTTTATTAGGGA
AGAATAAATGATGGAAAA--ATCATTCTGACGGTACCTAATGAATAAGCCCCGGCTAACT
ATGTGCCAGCAGCCGCGGTAATACATAGGGGGCAAGCGTTATCCGGAATTATTGGGCGTA
AAGGGTGCGTAGGCGGTTAAATAAGTTTATGGTCTAAGTGCAATGCTCAACATTGTGATG
CTATAAAAACTG-TTTAGCTAGAGTAAGATAGAGGCAAGTGGAATTCCATGTGTAGTGGT
AAAATGCGTAAATATATGGAGGAACACCAGTAGCGAAGGCGGCTTGCTGGGTCTTTACTG
ACGCTGAGGCACGAAAGCGTGGGGAGCAAACAGGATTAGATACCCTGGTAGTCCACGCCG
TAAACGATGAGTACTAAACGTTGGGTA--AAACCAGTGTTGAAGTTAACACATTAAGTAC
TCCGCCTGAGTAGTACGTACGCAAGTATGAAACTTAAAGGAATTGACGGGACTCCGCACA
AGCGGTGGATCATGTTGTTTAATTCGAAGGTACCCGAAAAACCTCACCAGGTCTTGACAT
GCTTCTGCAAAGCTGTAGAAACACAGTGGAGGTTATCAGTTGCACAGGTGGTGCATGGTT
GTCGTCAGCTCGTGTCGTGAGATGTTGGGTTAAGTCCCGCAACGAGCGCAACCCTTATTG
TTAGTTACCAGCACGTAATGGTGGGGACTTTAGCAAGACTGCCAGTGATAAATTGGAGGA
AGGTGGGGACGACGTCAAATCATCATGCCCCTTATGACCTGGGCTACAAACGTGATACAA
TGGCTGTTACAAAGGGTAGCTGAAGCGCAAGTTTTTGGCGAATCTCAAAAAAACAGTCTC
AGTTCGGATTGAAGTCTGCAACTCGACTTCATGAAGTTGGAATCGCTAGTAATCGCGAAT
CAGCATGTCGCGGTGAATACG

#OQ586072.1_Areca_catechu_yellow_leaf_disease_phytoplasma
ACGACTGCTAAGACTGGATAGGAAGATAAAAGGCATCTTGTATCTTTTAAAAGACCTAGT
T-AATAGGTATGCTTTAGGAGGGGCTTGCGCCATATTAGTTAGTTGGTAGGGTAATGGCC
TACCAAGACGATGATGTGTAGCTGGACTGAGAGGTTGAACAGCCACATTGGGACTGAGAC
ACGGCCCAAACTCCTACGGGAGGCAGCAGTAGGGAATTTTCGGCAATGGAGGAAACTCTG
ACCGAGCAACGCCGCGTGAATGACGAAGTACTTCGGTATGTAAAGTTCTTTTATCGAGGA
AGAAAAGCAAATGGCGAACCATTTGTTTGCCGGTACTTGATGAATAAGCCCCGGCTAATT
ATGTGCCAGCAGCCGCGGTAAGACATAAGGGGCAAGTGTTATCCGGAATTATTGGGCGTA
AAGGGTGCGTAGGCGGTCTAGTAAGTCAGTGGTGTAATGGCAACGCTTAACGTTGTCCGG
CTATTGAAACTG-CTAAACTTGAGTTAGATAGAGGCGAGTGGAATTCCATGTGTAGCGGT
AAAATGCGTAAATATATGGAGGAACACCAGAGGCGTAGGCGGCTCGCTGGGTCTTAACTG
ACGCTGAGGCACGAAAGCGTGGGGAGCAAACAGGATTAGATACCCTGGTAGTCCACGCCG
TAAACGATGAGTACTAAGTGTCGGGTT--AAACCGGTACTGAAGTTAACACATTAAGTAC
TCCGCCTGAGTAGTACGTACGCAAGTATGAAACTTAAAGGAATTGACGGGACTCCGCACA
AGCGGTGGATCATGTTGTTTAATTCGAAGATACCCGAAAAACCTTACCAGGTCTTGACAT
GTTTTTGCAAAATGATAGTAATATCGTGGAGGTTACCAGAAACACAGGTGGTGCATGGTT
GTCGTCAGCTCGTGTCGTGAGATGTTAGGTTAAGTCCTAAAACGAGCGAAACCCTTATCG
TTAGTTGCCAGCACGTTATGGTGGGGACTTTAACGAGACTGCCAATGATAAATTGGAGGA
AGGTGAGGATCACGTCAAATCAGCATGCCCCTTATGACCTGGGCTACAAACGTGATACAA
TGGCTGTTACAAAGGGTAGCTGAAACGCAAGTTCTTGGCCAATCCCCAAAA-ACAGTCCC
AGTCCGGATTGAAGTCTGCAACTCGACTTCATGAAGTTGGAATCGCTAGTAATCGCGAAT
CAGCATGTCGCGGTGAATACG
