# Supplementary material for: Host Diversity and Phylogenetic Evolution of Phytoplasmas on Hainan Island in China, Bringing Challenges to Monitoring and Prevention of Related Plant Diseases
Source: Plants (Basel). 2026 Jun 10;15(12):1787. doi: 10.3390/plants15121787 (PMC13306697; doi:10.3390/plants15121787)
Supplement: Supplementary file 1 [file plants-15-01787-s001.zip › 260605 Newick Export.nwk]

((((((((((((((((((EF990734.1_Pigeon_pea_witches_-broom_Phytoplasma:0.00247164,PP098738.1_Cyanthillium_cinereum_witches_-broom_phytoplasma:0.00000000)0.1770:0.00000033,MZ353520.1_Melochia_corchorifolia_witches_-broom_phytoplasma:0.00000000)0.0430:0.00000020,(ON159857.1_Citrus_maxima_yellow_leaf_phytoplasma:0.00000000,GU113160.1_Stylosanthes_witches_-broom_phytoplasma:0.00082287)0.0360:0.00000005)0.0000:0.00000001,(KX426374.1_Celosia_argentea_witches_-broom_phyllody_phytoplasma:0.00000000,GU113148.1_Peanut_witches_-broom_phytoplasma:0.00082288)0.0360:0.00000006)0.0000:0.00000001,(EF656453.1_Crotalaria_witches_-broom_phytoplasma:0.00000000,(ON408358.1_Richardia_scabra_phyllody_phytoplasma:0.00000000,KX650615.1_Spermacoce_exilis_phyllody_phytoplasma:0.00164675)0.1690:0.00000021)0.0140:0.00000009)0.0000:0.00000000,(KX645865.1_Corchorus_aestuans_phyllody_phytoplasma:0.00082313,MW353971.1_Emilia_sonchifolia_witches_-broom_phytoplasma:0.00000000)0.0410:0.00000012)0.0010:0.00000000,(EU513212.1_Cleome_witches_-broom_phytoplasma:0.00082313,GU113152.1_Desmodium_ovalifolium_witches_-broom_phytoplasma:0.00000000)0.0460:0.00000012)0.0020:0.00000001,(KT890349.1_Hevea_brasiliensis_stem_fasciation_Phytoplasma:0.00000000,JN681272.1_Tephrosia_witches_-broom_phytoplasma:0.00082353)0.0710:0.00000019)0.0300:0.00000013,GU113158.1_Gynura_crepidioides_phyllody_phytoplasma:0.00000000)0.1440:0.00000026,MW616560.1_Tephrosia_purpurea_witches_-broom_phytoplasma:0.00000000)0.4630:0.00000053,PV640668.1_Tournefortia_argentea_witches_-broom_phytoplasma:0.00000000)0.5870:0.00000111,OR625212.1_Ipomoea_obscura_witches_-broom_phytoplasma:0.00000000)0.3870:0.00003771,GU133620.1_Praxelis_witches_-broom_phytoplasma:0.00078526)0.4090:0.00005194,PV661487.1_Scaevola_taccada_virescence_phytoplasma:0.00073611)0.6400:0.00081656,OR666421.1_Vigna_unguiculata_witches_-broom_phytoplasma:0.00000000)0.4580:0.00077262,(KP027298.1_Podocarpus_nagi_fasciation_phytoplasma:0.00183540,(KM408762.1_Cinnamomum_verum_yellow_leaf_phytoplasma:0.00084446,KP057205.1_Vasconcellea_cundinamarcensis_little_leaf_phytoplasma:0.00080187)0.7820:0.00146593)0.6500:0.00123218)0.3410:0.00093406,((JQ957930.1_Arachis_pintoi_yellows_phytoplasma:0.00125162,ON408361.1_Stachytarpheta_jamaicensis_chlorotic_leafroll_phytoplasma:0.00121963)0.5490:0.00038143,(ON408364.1_Acacia_confusa_witches_-broom_phytoplasma:0.00000000,(ON408362.1_Cleome_rutidosperma_phyllody_phytoplasma:0.00000000,(MH144204.1_Eclipta_prostrata_witches_-broom_phyllody_phytoplasma:0.00000000,(ON408360.1_Phoenix_dactylifera_yellow_phytoplasma:0.00000000,(KY568717.1_Praxelis_clematidea_phyllody_phytoplasma:0.00000000,(ON408363.1_Sida_rhombifolia_virescence_phytoplasma:0.00000000,(ON408359.1_Saccharum_officinarum_white_leaf_phytoplasma:0.00000000,(OQ586072.1_Areca_catechu_yellow_leaf_disease_phytoplasma:0.00000000,(JQ957928.1_Capsicum_chinense_little_leaf_phytoplasma:0.00081951,(GU113150.1_Bamboo_witches_-broom_phytoplasma:0.00164585,(EU779826.1_Common_Parthenium_witches_-broom_phytoplasma:0.00164609,(GU113161.1_Stylosanthes_yellows_phytoplasma:0.00247502,(GU113149.1_Bamboo_witches_-broom_phytoplasma:0.00247595,JQ957931.1_Cassava_witches_-broom_disease_phytoplasma:0.00247595)0.1030:0.00000023)0.1110:0.00000218)0.1590:0.00000187)0.2310:0.00000332)0.2280:0.00000525)0.2420:0.00000324)0.2570:0.00000167)0.2370:0.00000086)0.2370:0.00000045)0.2380:0.00000023)0.2750:0.00000012)0.5720:0.00000006)0.5760:0.00002960)0.6920:0.00061396)1.0000:0.05116676,(EU375835.1_Periwinkle_yellows_phytoplasma:0.02410071,(MW138004.1_Trema_tomentosa_witches_-broom_phytoplasma:0.00000000,(ON159856.1_Citrus_maxima_yellow_leaf_phytoplasma:0.00000000,OQ865604.1_Areca_catechu_yellow_leaf_phytoplasma:0.00000000)1.0000:0.00000000)1.0000:0.02086350)1.0000:0.02875812,(FJ998269.1_Arecanut_yellow_leaf_disease_phytoplasma:0.00126780,(GU113157.1_Eryngium_foetidum_witches_-broom_phytoplasma:0.00377305,(FJ694685.1_Arecanut_yellow_leaf_disease_phytoplasma:0.00139146,((((EU375834.1_Periwinkle_little_leaf_phytoplasma:0.00000000,ON408357.1_Phyllanthus_urinaria_proliferation_phytoplasma:0.00086231)0.2800:0.00020466,GU113156.1_Eryngium_foetidum_witches_-broom_phytoplasma:0.00227137)0.2990:0.00010555,ON408356.1_Carica_papaya_leaf_malformation_phytoplasma:0.00237421)0.5840:0.00069689,(OL625608.1_Carica_papaya_aster_yellows_phytoplasma:0.00000000,(EF990733.1_Chinaberry_witches_-broom_phytoplasma:0.00000000,(KT890348.1_Hevea_brasiliensis_stem_fasciation_phytoplasma:0.00000000,(MF490802.1_Malvastrum_coromandelianum_phyllody_phytoplasma:0.00000000,(KX150461.1_Melochia_corchorifolia_phyllody_phytoplasma:0.00000000,(MT760793.1_Capsicum_annuum_yellow_crinkle_phytoplasma:0.00000000,(MT872515.1_Pericampylus_glaucus_witches_-broom_phytoplasma:0.00000000,(KP662136.1_Periwinkle_virescence_phytoplasma:0.00000000,(MW353909.1_Waltheria_indica_virescence_phytoplasma:0.00000000,(OP723294.1_Codiaeum_variegatum_witches_-broom_phytoplasma:0.00000000,(OR438638.1_Melia_azedarach_chlorotic_leaf_phytoplasma:0.00000000,(OR466206.1_Alocasia_macrorrhiza_yellows_phytoplasma:0.00000000,(ON944105.1_Rubus_cochinchinensis_leaf_yellowing_phytoplasma:0.00076837,(JQ957929.1_Piper_nigrum_yellows_phytoplasma:0.00074958,(GU113146.1_Chinese_periwinkle_phyllody_phytoplasma:0.00162323,MH727702.1_Pterocarpus_indicus_fasciation_phytoplasma:0.00251150)0.2750:0.00007462)0.1800:0.00005613)0.1050:0.00008189)0.1080:0.00004218)0.1080:0.00002147)0.1070:0.00001093)0.1670:0.00000557)0.1610:0.00000284)0.1610:0.00000144)0.1610:0.00000074)0.1610:0.00000038)0.1610:0.00000019)0.1610:0.00000010)0.1590:0.00000005)0.1590:0.00012728)0.2060:0.00026122)0.2530:0.00037033)0.4350:0.00038569)1.0000:0.05637367);
